# Supplementary material for: Association of Evaluated Glomerular Filtration Rate and Incident Diabetes Mellitus: A Secondary Retrospective Analysis Based on a Chinese Cohort Study
Source: Front Med (Lausanne). 2022 Jan 31;8:724582. doi: 10.3389/fmed.2021.724582 (PMC8841619; doi:10.3389/fmed.2021.724582)
Supplement: Supplementary file 1 [file Table_1.XLSX]

## Sheet: sheet1
id	Age (y)	Gender(1, male; 2, female)	site	BMI(kg/m2)	SBP(mmHg)	DBP(mmHg)	FPG (mmol/L)	Cholesterol(mmol/L)	Triglyceride(mmol/L)	HDL-c(mmol/L)	LDL(mmol/L)	ALT(U/L)	AST(U/L)	BUN(mmol/L)	Scr(umol/L)	Scr(mg/dl)	eGFR	censor of diabetes at followup(1, Yes; 0, No)	year of followup	smoking status(1,current smoker;2, ever smoker;3,never smoker)	drinking status(1,current drinker;2, ever drinker;3,never drinker)	family histroy of diabetes(1,Yes;0,No)
586737	29	1	5	20.9	114	72	4.12	5	1.1	1.35	3.36	12	19	6.5	13	0.147059	256.363	0	3.18412			0
377460	28	2	9	20.5	121	65	5.02	2.84	0.87			38.6		2.53	23.6	0.266968	170.165	0	2.35729			0
652536	38	2	7	18.7	111	74	4.6	2.94	1.16	1.22	1.46	141		6.9	23.6	0.266968	158.621	0	4.9473			0
589714	31	2	9	20.5	139	78	4.72	3.47	0.72	1.79	1.58	20.5		5.89	24.1	0.272624	165.474	0	2.09172			0
351183	47	2	9	25.3	119	74	5.12	4.01	1.53			26.4		4.37	26.8	0.303167	142.821	0	2.2642			0
373226	67	2	2	23.6	140	80	5.5	5.79	1.89	1.57	3.33	18.9		4.37	27	0.30543	123.799	0	2.00958			0
76090	40	2	8	21.1	144	83	4.9	3.18	0.82	1.5	1.44	49		3.9	27.7	0.313348	148.403	0	5.08966	3	3	0
457156	41	2	5	21	110	82	4.99					72		4.48	28	0.316742	146.844	0	4.04381			0
310201	39	2	3	26.4	136	82	5.48	5.22	5.14	1.33	2.45	11.8	21	2.62	28.1	0.317873	148.748	0	3.03628	3	3	0
427032	65	2	4	19.1	141	95	4.7	6.53	3.45	1.61	3.6	33.6	27.8	4.81	28.8	0.325792	122.921	0	3.14579			0
85667	31	2	7	21	92	53	4.1	4.07	0.77			48		2.8	29	0.328054	155.728	0	3.98357			0
213476	32	2	8	19.1	119	61	4.9	3.49	0.53			8			29.1	0.329186	154.463	0	5.03765			0
164911	35	2	9	19.7	103	59	4.53	2.55	0.67			26.6	24.4	3.79	29.4	0.332579	150.734	0	4.19439			0
189369	47	2	13	26.6	117	71	3.95	5.47	1.03			15.5	22.6	6.41	29.6	0.334842	138.241	0	2.00958			0
380659	50	2	4	18.4	130	62	4.69	3.48	0.8	1.5	1.77	39.3	34	4.69	29.6	0.334842	135.358	0	5.31691			0
3531	56	2	4	23.6	134	66	5.23	4.15	0.71	1.58	2.27	19	22.6	4.79	30	0.339367	129.202	0	2.01232			0
183264	30	2	4	19.5	94	64	4.03	7.76	2.58			27.5		2.98	30	0.339367	155.091	0	2.74606	3	3	0
501580	44	2	5	19.1	120	60	4.92	4.02	0.64	1.84	1.85	46		4.11	30	0.339367	140.565	0	3.94251			0
635226	41	2	4	25.9	132	86	6.1					8.8			30	0.339367	143.558	0	2.08624			0
506156	38	2	4	23.1	93	59	5	3.23	0.78	1.21	1.64	19.6		3	30.1	0.340498	146.456	0	2.02875			0
151098	28	2	3	21	131	68	4.77	3.06	0.98	1.04	1.66	26		4.42	30.2	0.341629	156.943	0	2.07255	3	3	0
351268	37	2	2	17.4	110	86	4.21	3.46	0.89			20.7	25.6	2.69	30.2	0.341629	147.328	0	5.04312			0
211159	35	2	14	18.7	99	59	4.3	3.17	0.82	1.35	1.78	13.2		2.8	30.4	0.343891	149.089	0	2.0397			0
475658	28	2	2	20.4	113	74	4.28	3.86	1.64			16.3		3.06	30.5	0.345023	156.435	0	2.09172			0
182504	58	2	2	19.7	149	91	5.56	3.8	0.89	1.39	2.06	7.2		3.29	30.7	0.347285	126.439	0	3.154			0
329279	27	2	2	17.7	110	74	4.31					12.6			30.8	0.348416	157.033	0	2.09719			0
585052	37	2	13	20.2	122	65	4.95	3.72	0.8	1.04	2.01	3.6		4.08	30.9	0.349548	146.225	0	2.00137			0
368490	33	2	9	18.1	106	61	5.1	4.71	0.49			15.5		3.8	31	0.350679	150.233	0	2.10267			0
444917	59	2	4	17.8	133	90	5	3.34	1.7			18		2.9	31	0.350679	125.154	0	2.07529			0
249598	33	2	2	24	143	85	4.46	5.26	1.17			67.2	43.8	3.83	31.1	0.35181	150.074	0	4.36687			0
440318	31	2	8	22.2	113	71	4.4	3.61	1.16			11			31.1	0.35181	152.197	0	5.0705			0
487675	30	2	9	19.5	111	80	4.59	3.86	0.81			12.9		4.28	31.1	0.35181	153.27	0	3.64956			0
171453	26	2	3	19.1	116	85	4.33	5.56	1.82	1.28	2.66	9.1		2.92	31.2	0.352941	157.472	0	2.13279	3	3	0
318044	27	2	11	26.6	120	79	4.66	6.53	3.32			17.7		2.68	31.2	0.352941	156.37	0	2.77892			0
92410	48	2	13	20.8	105	57	4.6	4.97	1.64			19.3			31.3	0.354072	134.782	0	2.82272			0
648664	56	2	4	23.7	130	65	5.4	4.18	0.96	1.58	2.34	27.3	32	3.98	31.4	0.355204	127.283	0	2.93224			0
253697	28	2	9	18.3	110	71	4.9	5.02	1.54			36.5		3.4	31.6	0.357466	154.628	0	2.12731			0
122850	54	2	13	29	120	75	5.58	5.6	1.24	1.42	3.51	18		3.49	31.8	0.359729	128.549	0	3.0883			0
313633	31	2	2	17	128	79	6.75	2.97	0.75	0.92	1.67	48.2		4.85	31.8	0.359729	151.09	0	3.17317			0
153686	38	2	9	24.7	131	78	5.24	4.61	0.54	1.64	2.23	15.3		3.65	31.9	0.36086	143.692	0	3.10198			0
69348	45	2	5	19.7	113	57	5.42	3.47	1.33			33	30		32	0.361991	136.657	0	4.40246			0
95392	35	2	7	24.32	110	69	5.3	4.2	0.4	1.36	2.4	10		3.1	32	0.361991	146.602	0	4.26831			0
312536	32	2	9	17.6	132	72	3.49	3.3	0.54	1.64	1.56	63.9		4.29	32	0.361991	149.724	0	4.8898			0
407576	65	2	14	24.7	135	81	4.9	4.74	1.62	1.9	2.47	22.5		4	32	0.361991	118.746	0	2.17933			0
481658	43	2	2	23.2	113	74	3	5	1			17	23	3	32	0.361991	138.591	0	3.01711			0
529305	45	2	8	25.3	96	53	4.8	3.84	0.97	1.31		15	17	6.1	32	0.361991	136.657	0	4.07118	3	3	0
647857	39	2	3	16.7	95	70	4.47	5.28	0.88	2.23	2.91	13.2		4.14	32.1	0.363122	142.394	0	2.01506	3	3	0
510577	45	2	4	20.3	91	56	5.38	6.68	0.77			12.9	17.4	2.55	32.2	0.364253	136.378	0	2.01232			0
537727	52	2	3	24.9	138	83	4.7	5.14	3.51	1.54	2.3	21		3.99	32.2	0.364253	129.834	0	3.03901	3	3	0
664525	40	2	2	21.1	105	55	3.83	5.31	0.83	1.68	3.05	16.8	26.5	3.23	32.3	0.365385	141.11	0	2.20397			0
191739	39	2	2	23.3	119	80	5.03	3.36	1.64	0.83	1.91	30.6	31.2	3.78	32.5	0.367647	141.817	0	2.20397			0
378210	54	2	3	22.2	105	68	4.36	3.52	0.46			11.2		5.31	32.5	0.367647	127.634	0	2.94593	3	3	1
670520	56	2	2	18	137	86	5.16	5.48	0.7	2.15	3.14	25.3		6.65	32.5	0.367647	125.854	0	2.08898			0
496706	41	2	3	24.5	123	84	5.61	3.27	1.14			27.3		3.79	32.7	0.36991	139.557	0	2.14648	3	3	0
590547	30	2	11	23.8	94	64	5.17	8.22	2.62			15.9		2.68	32.7	0.36991	150.769	0	2.76797			0
27550	34	2	9	19	120	70	5.21	2.6	1.01	1.21	1.06	65.6		5.59	32.8	0.371041	146.445	0	2.987			0
318185	34	2	4	19.6	106	62	4.9	4.94	1.06	1.66	3.14	12.4		3.9	32.8	0.371041	146.445	0	2.06982			0
350327	43	1	9	24.9	112	68	4.44	5.1	5.61			47		3.92	32.8	0.371041	158.69	0	2.10267	3	3	0
563810	40	2	8	21.7	105	65	5.2	3.15	0.61			17	22	3.3	32.8	0.371041	140.401	0	3.98631			0
351998	33	1	9	22.2	98	61	5.37	4.28	1.08			24.2		2.97	32.9	0.372172	170.025	0	2.11088	3	3	0
6545	55	2	2	27.3	142	83	4.81	7.2	1.59	1.48	4.63	14.2	18	4.06	33	0.373303	126.108	0	2.46954			0
78536	25	2	2	17.9	102	66	4.8	3.74	0.81	1.28	2.09	9.2		4.1	33	0.373303	155.691	0	2.03422			0
670761	29	2	5	19.8	96	66	4.38	4.36	0.38			11	13	3.89	33	0.373303	151.377	0	3.90144			0
148249	45	2	9	20.2	118	73	5	3.41	1.29	1.01	1.74	11		3.19	33.1	0.374434	135.151	0	3.02806			0
223775	34	2	2	28.8	134	91	3.17	6.33	1.63			26.6	27.6	1.92	33.1	0.374434	146.008	0	2.97878			0
384225	32	2	11	20.2	121	77	5.2	3.07	1.36	1.21	1.79	12.3		4.3	33.1	0.374434	148.074	0	2.01506			0
461613	53	2	2	21.9	138	81	5.89	3.39	2.04	0.98	1.78	23.9	22.9	4.02	33.1	0.374434	127.765	0	2.69405			0
491645	45	2	14	21.2	115	65	4.28	4.14	1.7	1.09	2.12	18.8	14.8	4.27	33.23	0.375905	134.977	0	2.13005			0
53745	27	2	9	17.5	120	70	4.82	3.7	0.55	1.35	1.86	10		4.6	33.3	0.376697	153.064	0	3.12115			0
237641	53	2	9	20.07	136	93	4.64	3.97	1.31			12.1		3.45	33.3	0.376697	127.513	0	4.86516			0
335869	35	2	4	19.6	114	75	4.6	3.07	1.71			42.2		3.2	33.3	0.376697	144.7	0	2.74059			0
331444	45	2	7	21	105	63	6	3.19	0.56			13	18	3.7	33.5	0.378959	134.619	0	4.89254			0
420170	35	2	7	19.8	94	57	4.5	4.03	0.5			9.9		3.3	33.5	0.378959	144.416	0	2.12457			0
497757	47	2	9	20.5	102	64	4.7	4.48	0.43			12.1		4.34	33.6	0.38009	132.611	0	2.11362	3	3	0
163182	28	2	11	24.7	109	65	5.14	3.89	0.62	1.23	2.1	9.4		4.25	33.7	0.381222	151.399	0	2.03149			0
453729	46	2	2	17.2	126	83	3.91	4.34	0.82	1.4	2.54	9.2	14.9	3.58	33.7	0.381222	133.416	0	3.95619			0
620806	25	2	4	17.8	133	72	4.5	4.56	0.57	1.22	2.7	8.6	15.3	3.3	33.7	0.381222	154.623	0	2.01232			0
660216	60	2	4	22.8	112	69	5	8.63	0.7	1.84	5.84	29.5		5.11	33.7	0.381222	120.92	0	4.28474			0
661276	36	2	3	24.3	111	73	6.49	4.17	2.08	0.85	2.26	50	27	5.05	33.7	0.381222	143.125	1	3.01711	3	3	1
112446	30	2	2	24.8	119	81	4.38	3.73	1.04			11.7	14.7	3.21	33.8	0.382353	149.141	0	3.3128			0
338182	32	2	9	20.1	116	79	5.54	3.38	1.65			36.4		4.54	33.8	0.382353	147.061	0	2.77344			0
381299	33	2	4	20.1	98	73	4.55	3.75	1.53			28	28.2	3.25	33.8	0.382353	146.031	0	3.22519			0
513903	61	2	11	22.8	153	78	4.85	6.18	1.18	2.24	3.48	30.1			33.8	0.382353	119.957	0	2.03696			0
34354	28	2	4	19.8	120	56	4.01	6.46	2.05			19.7		2.62	33.9	0.383484	151.105	0	2.74606	3	3	0
269093	33	2	13	20.9	120	78	3.26	3.88	1.3			11		3.17	33.9	0.383484	145.89	0	3.10472			0
332616	65	2	2	25	138	87	6.01	7.06	2.1	1.76	4.24	18.9		2.74	33.9	0.383484	116.52	0	2.05065			0
372110	26	2	2	22.5	126	83	5.03	4.26	1.1	1.33	2.46	9.5		2.64	33.9	0.383484	153.243	0	2.01232	3	3	0
579574	41	2	8	21.3	106	86	6.1	4.59	0.59	1.53	2.09	12	38	4	33.9	0.383484	137.917	0	2.01506	3	3	0
598650	47	2	3	26.9	115	68	4.94	4.1	0.65	1.41	2.32	17.4		4.75	33.9	0.383484	132.225	0	2.93771	3	3	0
245177	52	2	2	22.5	130	82	4.72	6.66	4.92	1.24	3.17	19.1		5.57	34	0.384615	127.538	0	4.94182			1
373898	63	2	2	22.4	127	89	5.38	5.85	1.96	1.76	2.88	27.6		4.87	34	0.384615	118.055	0	3.13484			0
471374	46	2	2	18	122	86	4	4	0			17		2	34	0.384615	133.029	0	4.77207			0
474188	28	2	8	18.6	110	81	4.5	4.26	0.84	1.37	2.31	11		2.9	34	0.384615	150.959	0	3.97262	3	3	0
506941	31	2	5	30.8	114	71	4.56	4.4	2.2	1.66	1.96	8	96	3.61	34	0.384615	147.811	0	3.0883			0
618356	66	2	11	20.7	139	76	6	5.33	1.21	1.66	2.01	14.4		5.1	34	0.384615	115.593	0	2.0178			0
651086	53	2	13	23	139	75	5.4	5.83	5.05	1.53	2.48	28.1		3.93	34	0.384615	126.646	0	2.00137			1
658062	48	2	5	24.4	140	86	3.85	3.2	0.7			38	35	4.42	34	0.384615	131.173	0	4			0
671159	39	1	5	27.8	152	88	5.8	7.97	20.34	1.4	0.87				34	0.384615	160.814	0	2.00958			0
682336	28	2	9	20.6	108	69	4.71	4.44	0.96			12.1	20.9	2.45	34	0.384615	150.959	0	2.74059			0
266420	32	2	2	19.6	113	71	5.22	3.73	0.68	1.14	2.12	22.5	21.9	5.2	34.1	0.385747	146.635	0	2.17933			0
393253	31	2	2	26.6	95	65	5.37	5.8	2.36			11	17.7	1.58	34.1	0.385747	147.669	0	3.5373			0
406594	65	2	3	24.7	147	87	5.39	6.96	3.22	1.26	4.38	26	25	4.3	34.1	0.385747	116.296	0	3.88227	3	3	0
434104	48	2	13	19.2	146	76	4.68	5.83	0.9			9.6	19.3	3.92	34.1	0.385747	131.047	0	2.00684			0
668087	60	2	2	23.4	143	93	4.48	4.66	1	1.42	2.66	16.3		4.81	34.1	0.385747	120.453	0	3.2334			0
122974	36	2	8	20.5	118	66	5.57	4.9	1.08	1.66	2.78	27	40	3.8	34.2	0.386878	142.435	0	2.89938			0
345877	35	2	9	28.5	133	83	5.81	4.96	2.58	0.97	2.83	13.1	16.4	2.92	34.2	0.386878	143.439	0	3.06092			0
523796	30	2	4	24.2	136	74	4.6	7.62	2.56			11.1		2.84	34.2	0.386878	148.567	0	2.7488	3	3	0
3071	34	2	13	20.4	107	57	4.61	3.66	0.51	1.35	2.26	8		5.69	34.3	0.388009	144.312	0	2.6256			0
77411	27	2	11	16.1	99	65	4.87	4.06	0.73	1.49	2.37	9.9		3.17	34.3	0.388009	151.586	0	2.08624			0
567730	74	2	2	22	153	83	5.1	5.65	0.83	1.55	3.31	29.9		3.3	34.3	0.388009	108.962	0	2.96235	3	3	0
598037	46	2	8	26.8	132	79	5.6	3.66	1.66	1.09	1.69	18		3	34.3	0.388009	132.646	0	5.12799	3	3	0
661748	38	2	4	22.3	109	71	4.97	4.87	1.24			9.9		4.52	34.3	0.388009	140.314	0	2.75702			0
31442	36	2	4	21	95	53	4.96	4.3	1.03	1.27	2.61	12.2		3.32	34.4	0.38914	142.163	0	3.17864			0
137128	40	2	9	23.4	136	78	5.38	4.59	0.83			55.2		3.82	34.4	0.38914	138.224	0	2.86653			0
170159	46	2	9	23.5	138	70	5.02	3.88	0.83			23		5.63	34.4	0.38914	132.519	0	2.74059			0
308003	40	2	9	21.9	138	81	5.91	5.15	2.14			21.6		2.61	34.4	0.38914	138.224	0	2.77892			0
320630	37	2	6	31.7	133	103	5	4.41	2.13			29		3.5	34.4	0.38914	141.168	0	4.17796			0
632437	33	2	13	22.8	107	64	4.9	4.05	0.9	1.53	2.26	9.6		2.3	34.4	0.38914	145.191	0	2.04244			0
635706	31	2	9	17.4	117	71	5	4.79	1.4	1.23	2.66	23.9		4	34.4	0.38914	147.245	0	3.06913			0
39403	36	2	11	25.7	89	50	5.7	3.81	1.04			17.1		3.2	34.5	0.390271	142.028	0	2.1629			0
282389	29	2	13	17.4	115	69	4.8	4.19	0.76	1.52	2.29	8.1	17.1	2.49	34.5	0.390271	149.186	0	2.07529			0
602521	31	2	3	22.4	86	50	4.78	5.21	0.66	1.78	3.18	20		4.52	34.5	0.390271	147.105	0	2.13279	3	3	0
64832	31	2	4	25.3	124	69	4.69	5.77	0.96			15.3	14.3	2.82	34.6	0.391403	146.965	0	2.28063			0
119524	31	2	9	25.7	106	56	4.45	7.01	3.92			10.9		2.88	34.6	0.391403	146.965	0	2.78166			0
235537	40	2	9	25.5	120	80	4.88	4.64	1.25			12.9		2.73	34.6	0.391403	137.962	0	2.12183			0
270329	59	2	2	18.7	127	93	5.08	5.09	0.96	1.82	3.03	29.6		3.54	34.6	0.391403	120.724	0	3.12389	3	3	0
279589	57	2	2	26.3	122	83	5.14	6.84	3.5	1.6	3.92	37.3		4.15	34.6	0.391403	122.432	0	2.65845			0
652259	30	2	7	35.6	119	70	5.3	5.67	2.53			42.5		5	34.6	0.391403	148.001	0	3.03354			0
312790	30	2	2	21.2	104	64	5.3	3.67	0.6	1.61	1.97	9	13.4	4.8	34.7	0.392534	147.861	0	2.03149			0
154756	72	2	2	17.8	150	71	5.02	5.52	1.16			11.8	21.3	3.37	34.8	0.393665	109.98	0	2.87474			0
508541	36	2	4	21.5	138	82	5.43	4.47	0.64	1.53	2.65	15.1	20.3	3.31	34.8	0.393665	141.625	0	4.3614			0
515780	27	2	8	25.4	123	80	4.4	3.77	1.36	0.96	2.17	40		2.2	34.8	0.393665	150.868	0	3.96167	3	3	0
59670	35	2	4	20.2	104	66	4.91	5.2	1.71	1.21	3	18		4.66	34.9	0.394796	142.489	0	2.01506			0
200253	34	2	9	18.9	96	61	6.26	4.27	1.2			15.8		5.31	34.9	0.394796	143.494	0	2.02327			0
255088	32	2	3	22.8	114	60	5.37	3.21	1.43	1.19	1.43	21.8		3.57	34.9	0.394796	145.524	0	2.87474	3	3	0
436453	31	2	9	20.7	104	69	5.42	4.64	1.18			13.2	22.7	3.23	34.9	0.394796	146.55	0	2.50513			0
453882	50	2	4	20.1	141	70	6.41	3.17	0.35			8.1	25.8	3.71	34.9	0.394796	128.239	0	3.34839			0
470032	35	2	3	25.8	119	78	4	2.88	1.8	1.01	1.29	14		2.53	34.9	0.394796	142.489	0	2.72416	3	3	0
484145	58	2	2	22.5	142	101	4.33	4.05	0.81	1.88	2.06	14.9		3.73	34.9	0.394796	121.231	0	2.74059			0
589271	35	2	2	27.8	117	78	5.89	5.25	1.17	1.46	3.35	11.5		6.57	34.9	0.394796	142.489	0	2.99247			0
2187	57	2	12	15.7	120	63	4.6	5.39	1.03	1.92	3.02	15.3	18.2	4.5	35	0.395928	121.971	0	2.10541			0
22377	33	2	5	23.9	118	60	5.03	5.91	1.1	1.86	2.98	9	16	4.8	35	0.395928	144.37	0	3.23888	3	3	0
153225	35	2	5	27.8	116	80	5.18	3.91	0.49	1.42	1.94	25	23	3.74	35	0.395928	142.356	0	3.78371			0
164079	46	2	2	22.7	127	99	4	4	0			25		6	35	0.395928	131.77	0	4.71184			0
174962	33	2	4	22.7	117	77	4.87	3.4	1.69	1.26	1.59	30.5		2.82	35	0.395928	144.37	0	2.64476			0
189461	28	2	4	21.1	110	72	4.8	3.33	0.51	1.38	1.85	16.9		2.8	35	0.395928	149.531	0	2.05613			0
262257	30	2	2	21.1	126	76	4.13	5.04	0.59			63.7		4.9	35	0.395928	147.445	0	2.9514			0
473612	60	2	7	24.2	123	61	4.7	5.08	2.2	1.2	2.73	15		3	35	0.395928	119.428	0	3.01164			0
652203	39	2	7	18.9	132	97	4.3	5.29	0.59	1.8	3.28	7.4		4.4	35	0.395928	138.411	0	2.78166			0
46405	44	2	2	17.4	104	72	4.37	5.13	1.14	3.09	1.98	20.8		4	35.1	0.397059	133.509	0	3.05544			0
277634	54	2	7	22.4	127	81	6	4.86	1.69	1.5	2.52	29.4	28.5	4.6	35.1	0.397059	124.453	0	2.96509			0
623595	66	2	2	22.3	140	77	5.71	7.26	2.02	1.13	2.84	12.3		4.17	35.1	0.397059	114.392	0	2.00958			0
524424	45	2	13	21.3	101	62	4.57	5.25	0.77			13.8		4.31	35.2	0.39819	132.451	1	3.03628			1
564872	29	2	4	18.4	100	62	4.05	3.64	0.46	1.21	2.07	10.8	17.2	2.61	35.2	0.39819	148.207	0	2.35729			0
15436	30	2	2	20.7	120	77	4.12	4.65	0.58			6.1		4.42	35.3	0.399321	147.032	0	3.07187			0
140631	28	2	7	20.5	103	69	3.9	5.16	1.05	1.33	2.75	15		2.3	35.3	0.399321	149.113	0	4.19165			0
551488	63	2	2	24.1	138	91	4.99	6.63	1.98	0.96	5.03	23.8		7.32	35.3	0.399321	116.611	0	4.19165	3	3	1
577589	37	2	2	19.8	119	68	4.4	2.48	0.48	1.06	1.36	18.2		6	35.3	0.399321	139.977	0	2.20671			0
628511	34	2	2	19.8	105	65	4.66	5.31	1.45	0.89	3.91	12.5		2.24	35.3	0.399321	142.958	0	3.31554	3	3	0
538929	28	2	2	22.8	130	77	4.85	4.56	0.87			14.1		3.64	35.4	0.400452	148.974	0	2.9514			0
560302	32	2	4	19.7	105	63	4.91	5.69	0.56	1.43	4.01	11.6	14.6	3.13	35.4	0.400452	144.847	0	2.09172			0
658942	35	2	2	24.2	144	95	3.99	5.13	1.24			32.3		3.55	35.4	0.400452	141.826	0	4.96099	3	3	0
62850	40	2	14	23.4	116	68	4.9	4.34	0.72			21.6		4.7	35.5	0.401584	136.805	0	2.01232			0
76279	30	2	8	21.3	116	62	4.4	5.18	2.33			25	25	2.6	35.5	0.401584	146.76	0	3.89322	3	3	0
300767	36	2	6	24.65	142	74	5.6	4.25	1.21			16		4.2	35.5	0.401584	140.703	0	5.77687			0
301794	40	2	3	22.8	134	76	5.71	4.08	1.02	1.4	2.43	26		3.77	35.5	0.401584	136.805	0	2.9295	3	3	0
523917	36	2	3	23.9	101	77	4.45	4.9	1.89	2.21	2.44	7.6		2.42	35.5	0.401584	140.703	0	2.92129	3	3	0
42215	56	2	3	26.9	115	82	5.61	5	1.49	0.94	3.02	10.1		4.78	35.6	0.402715	122.148	0	4.95003	3	3	1
48568	33	2	8	22.7	119	87	4.7	3.5	0.76	1.01	1.93	12		3.5	35.6	0.402715	143.567	0	5.09788	3	3	0
194193	30	2	7	22.6	126	84	5.5	5.44	1.24	1.41	3.08	25		4.1	35.6	0.402715	146.625	0	2.09172			0
210989	43	2	7	24.3	97	57	4.5	6.17	0.89	2.08	3.61	20.6		4.2	35.6	0.402715	133.828	0	2.78439			0
268772	37	2	2	21.9	105	66	4.46	3.6	0.68			29.7	17.8	2.83	35.6	0.402715	139.589	0	2.00958			0
376346	24	2	14	21.1	111	69	5	5.22	0.88	1.52	3.04	9.5	17.5	3.15	35.6	0.402715	152.937	0	2.11362			0
418519	22	2	11	29.4	111	61	5.57	4.58	1.1			36		2.63	35.6	0.402715	155.101	1	2.75975			0
441311	36	2	12	23.7	103	58	5.04	4.48	1.35	1.07	2.76	12.7		3.9	35.6	0.402715	140.573	0	2.83094	3	3	0
95202	53	2	7	23.9	85	59	5.4	4.03	0.88	1.23	2.18	14.2		5.7	35.7	0.403846	124.635	0	3.31828			0
99058	66	2	7	19.6	132	68	5.1	3.53	0.46	1.34	1.82	37	25	3.7	35.7	0.403846	113.758	0	3.00342			0
113847	75	2	2	18.1	127	77	6.21	6.11	1.39	2.12	3.71	15.2		4.02	35.7	0.403846	106.788	0	2.00958			0
380360	29	2	9	17.3	100	61	4.17	3.84	0.44			11.1	19.6	3.19	35.7	0.403846	147.523	0	5.06229			0
441929	36	2	4	19.1	100	62	4.76	4	0.49	1.47	2.1	11.1	15	4.07	35.7	0.403846	140.444	0	3.12936			0
489497	34	2	14	19.9	116	66	5.2	4.62	0.61	1.69	2.84	19.3		2.9	35.7	0.403846	142.431	0	2.19576			0
647235	32	2	2	22.5	115	75	4.87	4.76	1.11			17.3		4.75	35.7	0.403846	144.446	0	2.07529			0
682869	38	2	7	19.7	123	76	5.1	4.39	0.32	1.66	2.64	10.1		4.2	35.7	0.403846	138.485	0	2.78439			0
76511	25	2	9	15.2	91	60	5.32	3.5	0.68			22.3			35.8	0.404977	151.587	0	3.12115			0
80808	43	2	4	19.8	94	58	4.9	4.13	1.12	1.35	2.52	7.8		5	35.8	0.404977	133.582	0	2.12731			0
172865	37	2	12	18.4	126	73	5.22	3.49	0.69	1.4	1.78	39.9	33.3	4.2	35.8	0.404977	139.333	0	2.97604			0
243169	31	2	3	20.1	125	71	4.7	3.6	0.53			10.5		2.42	35.8	0.404977	145.331	0	2.7707	3	3	0
65127	32	2	3	19.8	124	69	5.87	2.93	0.75			27.7	29	4.18	35.9	0.406109	144.182	0	2.23409	3	3	0
68604	45	2	3	22	126	68	5.77	4.52	1.34	1.34	2.6	14		3.68	35.9	0.406109	131.598	0	2.0397	3	3	0
70877	48	2	3	22.4	113	61	5.46	4.23	0.68	1.06	2.84	14.7		4.76	35.9	0.406109	128.854	0	4	3	3	0
201666	58	2	13	26.7	137	89	4.17	5.46	0.96	1.25	3.44	48.1		6.25	35.9	0.406109	120.113	0	2.03422			0
225901	30	2	2	22.2	122	88	4.31	4.12	1.72			43.3		5.6	35.9	0.406109	146.222	0	4.21081			0
232887	37	2	13	20.1	90	57	4.53	3.13	1.03			10.7		3.15	35.9	0.406109	139.206	0	2.00958			0
357049	46	2	3	24.6	150	89	5.61	4.18	1.22	1.01	2.48	15.4		4.6	35.9	0.406109	130.677	0	3.11567	3	3	0
360218	34	2	8	22.1	105	73	4.9	4.95	1.52			13	17	3.9	35.9	0.406109	142.17	0	3.2553	3	3	1
5011	36	2	5	18.6	94	52	4.34	3.2	0.4	1.49	1.22	12		2.54	36	0.40724	140.059	0	4.16975	3	3	0
42557	37	2	5	23.5	112	72	3.89	4.1	0.7	1.57	1.86	6		3.12	36	0.40724	139.079	0	2.06434			0
49250	33	2	5	22.1	103	67	4.89	3.7	0.9	1.6	1.81	9	14	4.64	36	0.40724	143.042	0	4.1588	3	3	0
72501	37	2	13	18.8	132	71	4.8	3.19	1.17	1.4	1.57	34.4		3.87	36	0.40724	139.079	0	2.03422			0
111365	30	2	5	23.6	132	72	4.79	4.6	0.6	1.71	1.77	11		2.68	36	0.40724	146.088	0	4.23819			0
120373	48	2	2	20.2	133	88	6.97	2.62	0.64	1.01	1.29	11.2		3.48	36	0.40724	128.737	0	3.04997			0
173952	29	2	2	20.1	118	68	3	4	0			15	21	3	36	0.40724	147.118	0	3.13484			0
186486	45	2	5	31.1	109	68	5.09	5.77	1.31	1.45	3.25	19	16	3.55	36	0.40724	131.478	0	4.92813			0
289009	31	2	3	28.4	117	68	4.07	3.39	1.36	1.14	1.64	28.3	21	2.51	36	0.40724	145.066	0	3.00616	3	3	0
296756	33	2	5	18.8	126	80	3.7	3.7	0.9			16		2.82	36	0.40724	143.042	0	3.22793			0
305870	29	2	5	24.2	126	76	4.48	3.31	1.1			24	24	3.08	36	0.40724	147.118	0	3.85216			0
321449	51	2	5	23.3	121	73	4.56	4.5	1.3			17	19	3.99	36	0.40724	126.052	0	4.27105			0
323280	61	2	13	28.6	151	82	6.3	5.28	1.55	1.36	2.89	47.9		3.73	36	0.40724	117.501	0	2.09446			0
349850	70	2	5	20.7	119	72	5.5	7.84	0.84	1.59	3.51	32	23	4.66	36	0.40724	110.303	0	4.90623			0
360654	48	2	2	21.9	112	79	4	5	1			19	20	3	36	0.40724	128.737	0	3.08282			1
446327	45	2	9	22.7	131	80	4.61	4.13	1.22			16.7		2.94	36	0.40724	131.478	0	2.57084			0
478812	58	2	2	27.2	121	83	4	5	1			13	22	3	36	0.40724	120.004	0	2.16564			0
484483	41	2	2	23.4	119	78	6	6	2			25	22	4	36	0.40724	135.225	1	2.68036			1
508012	42	2	5	20.3	105	63	5.11	3.91	0.77	1.09	2.4	12	18	2.21	36	0.40724	134.279	0	4.94456			0
559234	26	2	5	20.3	121	76	4.13	3.8	0.4	1.53	1.55	12		5.87	36	0.40724	150.251	0	4.18891	3	3	0
578864	29	2	5	34.5	148	83	4.86	5.98	1.3			43	27	5.55	36	0.40724	147.118	0	3.98905			0
618773	57	2	5	22.4	124	74	4.93	4	1.1	1.59	1.78	25		4.34	36	0.40724	120.85	0	4.43258			0
1584	51	2	3	25	138	89	4.41	5	1.22	2.06	2.9	14.9		4.32	36.1	0.408371	125.937	0	2.16838	3	3	0
2567	37	2	2	19.3	101	66	4.7	5.84	0.62	1.6	3.5	10.2		4.12	36.1	0.408371	138.952	0	2.7488			0
272814	32	2	8	24.2	121	68	5.4	3.32	0.55	0.95	1.85	17		3.3	36.1	0.408371	143.919	0	2.80082	3	3	0
296135	33	2	3	19.6	96	57	3.37	3.04	0.63			13.1	23.5	3.31	36.1	0.408371	142.912	0	3.03354	3	3	0
296587	58	2	8	28.2	130	80	5.7	5.08	3.06			20		5.6	36.1	0.408371	119.895	0	3.3128	3	3	0
315388	29	2	11	28.5	116	78	4.53	4.24	1			31		2.47	36.1	0.408371	146.984	0	2.24504			0
403990	33	2	4	19.5	101	65	4.93	3.96	1.74	1.05	2.25	9	18.9	4.35	36.1	0.408371	142.912	0	2.74059			0
101386	29	1	13	24.4	101	55	4.57	3.88	1.23	1.12	2.08	16.4		3.25	36.2	0.409502	168.117	0	2.05065	3	3	0
169650	60	2	11	19.3	111	57	5.42	5.12	1.34			37	27	5.98	36.2	0.409502	118.115	0	2.0616			0
199139	26	2	4	19.6	103	60	4.61	5.17	0.43			11.3		3.82	36.2	0.409502	149.979	0	2.74333			0
303542	36	2	8	21.1	124	84	5.3	2.98	0.69			96		5.4	36.2	0.409502	139.805	0	2.20123	3	3	1
346075	43	2	2	18.9	106	77	4.67	4.54	0.81	0.95	3.36	11.7		3.09	36.2	0.409502	133.097	0	3.93155			0
367738	58	2	9	23.8	119	71	4.57	6.35	1.06			46.8		3.8	36.2	0.409502	119.786	0	2.2423			1
398361	45	2	14	20.1	95	54	4.4	3.83	0.64			12.2		3.9	36.2	0.409502	131.24	0	2.00137			0
459608	65	2	3	25.9	168	107	4.58	3.37	1.19	1.12	1.73	34.4		2.57	36.2	0.409502	114.038	0	2.3436	3	3	0
476778	35	2	9	20.2	100	62	5.32	3.78	2.69			11.4	14	4.24	36.2	0.409502	140.79	0	2.23409			0
603533	37	2	4	18.3	100	73	5.13	4.33	0.36			21	21		36.2	0.409502	138.826	0	5.22382			0
676143	47	2	9	22.4	142	82	5.74	4.28	0.92	1.72	2.39	19.7		4.21	36.2	0.409502	129.409	0	2.83641	3	3	0
682810	35	2	4	19.4	122	67	4.82	4.14	0.62			12			36.2	0.409502	140.79	0	2.53799			0
49742	53	2	3	24.8	141	91	5.21	5.33	1.51	1.42	3.28	81.8	43.2	5.21	36.3	0.410633	123.956	0	2.00684	3	3	0
84323	35	2	7	24.3	110	58	4.4	4.14	0.5	1.89	1.92	13		3.7	36.3	0.410633	140.663	0	5.09788			0
103402	34	2	3	21.5	106	74	4.55	6.31	0.79	1.99	3.96	9.8	13.1	4.33	36.3	0.410633	141.655	0	2.06708	3	3	0
120554	75	2	2	31.6	183	97	5.31	4.74	1.58	1.18	2.88	22.1		6.13	36.3	0.410633	106.206	0	2.00958			0
124760	30	2	13	22.9	117	64	5.54					19.9		3.99	36.3	0.410633	145.691	0	3.0308			0
329315	35	2	3	28.8	144	94	5.98	7.09	3.7	0.84	3.96	50		4.69	36.3	0.410633	140.663	0	2.08898	3	3	1
542806	51	2	9	25.9	132	82	5.7	3.2	1.09			19.1	21.1	5.2	36.3	0.410633	125.709	0	2.10815			0
644355	53	2	7	21.2	135	80	5.17	5.07	1.26	1.05	3.19	45	32	3.2	36.3	0.410633	123.956	0	3.40589			0
158914	67	2	4	25.1	147	72	5.71	4.02	2.42	0.94	2.46	16.8		4.32	36.4	0.411765	112.244	0	4.01369			0
182275	39	2	3	19.5	108	55	4.36	3.81	0.79			8.7		3.52	36.4	0.411765	136.642	0	2.08898	3	3	0
214605	43	2	11	29.2	129	70	5.35	4.12	0.77			27.1		4.53	36.4	0.411765	132.856	0	3.9781	3	3	0
318638	51	2	13	19.3	130	80	5	4.57	0.86	1.56	2.62	12.7			36.4	0.411765	125.596	0	3.12663			0
325690	40	2	2	27.2	101	74	3.87	5.67	0.94			47.9		3.35	36.4	0.411765	135.686	0	4.96646			0
370936	53	2	13	22.6	120	69	4.81	4.48	0.54			8.5	14.7	3.36	36.4	0.411765	123.844	0	2.15195			1
419187	63	2	4	19.2	134	84	5.51	6.23	0.73	1.93	3.76	11.1	16.3	2.96	36.4	0.411765	115.443	0	2.03422			0
491366	40	2	7	19.7	96	65	5.2	3.69	0.61			9	15	5.3	36.4	0.411765	135.686	0	4.89254			0
514933	44	2	6	20.9	110	80	5	3.22	0.45			24		5.3	36.4	0.411765	131.926	0	4.13142			0
652676	32	2	7	20	110	77	4.6	3.84	0.54			7		2.2	36.4	0.411765	143.529	0	5.04586			0
43002	43	2	7	23	104	59	5.1	5.08	0.72			16.1	25.1	4	36.5	0.412896	132.737	0	2.18207			0
116884	64	2	4	19.3	117	70	4.57	5.81	3.52	1.1	3.46	66.5	79.4	6.99	36.5	0.412896	114.532	0	3.0308			0
119151	72	1	7	22.2	106	64	6.3	5.32	0.94	1.8	2.97	11		4.21	36.5	0.412896	123.866	1	3.02806			0
200520	57	2	2	22.5	162	110	6.95	4	2.4	0.84	2.54	55.2	52.6	4.58	36.5	0.412896	120.304	1	3.94798			0
204288	56	2	6	36.6	164	106	5.1	5.01	1.67			33		3.2	36.5	0.412896	121.152	0	4.13689			0
251483	32	2	2	21.9	99	76	5.26	3.77	1.74	0.59	2.6	25.9		5.63	36.5	0.412896	143.4	0	3.06639	3	3	0
256514	45	2	2	18	88	54	4.35	4.81	0.79	1.46	2.87	11.8		5.08	36.5	0.412896	130.885	0	4.2026	3	3	0
365219	44	2	2	23.2	129	88	4.01	4.58	0.81	1.52	2.59	10		4.64	36.5	0.412896	131.808	0	4.09582			0
409119	29	2	2	20.8	100	64	4.29	3.39	0.51			28.9	22.8	4.28	36.5	0.412896	146.454	0	4.37509			0
532089	63	2	4	23.1	111	61	4.84	4.64	0.69	1.31	3.05	10.1		5.81	36.5	0.412896	115.339	0	2.08898			0
20308	72	2	8	21.2	146	63	5.9	6.38	3.91		3.65	11	21		36.6	0.414027	108.176	0	3.95072	3	3	0
429546	48	2	14	21	116	74	4.92	4.99	1.14			10.8	17.9	3.47	36.6	0.414027	128.041	0	2.16838			0
612824	48	2	2	20.4	142	87	5.13	5.26	0.9	1.58	2.32	16.4	19.8	4.02	36.6	0.414027	128.041	0	3.20876			0
637917	40	2	2	23.2	105	65	4.48	5.41	1.18	1.44	3.34	8	15.3	3.1	36.6	0.414027	135.442	0	2.00958			0
38869	35	2	3	21.2	104	70	5.63	4.49	1.69	1.74	2.37	7.8		4.71	36.7	0.415158	140.158	0	2.01506	3	3	0
155912	27	2	11	23.2	102	64	4.79	6.53	1.65			68.8			36.7	0.415158	148.26	0	3.07461			0
214419	36	2	7	19.3	82	62	4.5	4.46	0.49			7		2.76	36.7	0.415158	139.177	0	2.06982			0
251420	42	2	14	21.9	101	56	4.28	3.98	1.4	1.28	2.18	21.5	17.3	2.8	36.7	0.415158	133.433	0	2.13005			0
262671	66	2	11	23	133	78	5.91	5.3	0.83	1.62	2.08	12.3			36.7	0.415158	112.732	0	3.02806			0
511046	62	2	2	25.8	143	86	5.66	6.4	1.02			17.2		4.44	36.7	0.415158	115.944	1	3.92882			1
530885	56	2	7	19.5	126	71	5.5	5.2	0.68	1.86	3.15	14.5		3.2	36.7	0.415158	120.935	0	2.98973			0
610491	35	2	3	24.8	102	79	4.66	4.32	0.81	1.38	2.44	11.2	20	3.79	36.7	0.415158	140.158	0	3.32101	3	3	0
656875	38	2	2	21.1	117	72	4.3	4.92	0.49	1.58	3.33	22		6.9	36.7	0.415158	137.235	0	2.05613			0
86780	30	2	2	22.9	110	74	4.63	4.49	1.63	1.29	2.63	17.8		2.55	36.8	0.41629	145.039	0	3.02533			0
173984	28	2	4	22.8	104	54	4.93	3.62	0.75			6.8		3.18	36.8	0.41629	147.091	0	2.74606			0
187526	30	2	3	19.4	97	68	5.03	4.82	0.74	1.73	2.97	10.1		3.93	36.8	0.41629	145.039	0	3.16496	3	3	1
209317	49	2	9	27.9	136	85	5.92	6.06	1.31			12.4		5.33	36.8	0.41629	126.917	1	2.11088	3	3	0
242642	32	2	4	19	105	72	4.86	4.26	0.84	1.34	2.29	14.8		4.48	36.8	0.41629	143.016	0	2.92129			0
249071	40	2	9	27	115	62	3.65	4.13	2.34			10.4		2.78	36.8	0.41629	135.2	0	3.41136			0
264241	25	2	2	18.4	101	67	5.31	3.64	0.68	1.28	2.1	14.2	19.9	3.12	36.8	0.41629	150.224	0	2.5462			0
280426	36	2	7	19.7	90	54	4.79	4.16	0.45	1.47	2.28	20.6		4.2	36.8	0.41629	139.053	0	2.23682			0
307491	39	2	8	20.1	113	62	5.8	3.98	1.19	1.13	1.88	40		4.9	36.8	0.41629	136.153	0	4.06023	3	3	0
407485	61	2	4	21.9	115	72	5.47	4.72	2.03			23.4		4.14	36.8	0.41629	116.657	0	4.18891			0
421761	33	2	9	23	110	70	5.55	4.46	1.79			47.6	33.2	3.42	36.8	0.41629	142.014	0	2.5243			0
455737	50	2	8	21.9	115	77	6	4.67	1.58					3.6	36.8	0.41629	126.029	0	3.20329	3	3	0
551351	32	2	11	22.1	98	57	5.09	3.81	0.63			14.2		3.23	36.8	0.41629	143.016	0	2.75975			0
580298	26	2	2	25.6	122	69	5.51					26.2	24.9	3.98	36.8	0.41629	149.172	0	2.1629			0
96821	46	2	4	23.4	95	59	5.01	4.41	0.81	1.44	2.7	11.2		4.58	36.9	0.417421	129.505	0	2.0835			0
135022	38	2	2	21.1	111	73	4.82	4.52	0.61	1.1	2.97	11.5		3.68	36.9	0.417421	136.991	0	3.92882			0
342963	64	2	3	22.4	127	68	4.79	4.15	0.99	1.67	1.93	20		3.07	36.9	0.417421	114.123	0	2.98152	3	3	0
368783	36	2	2	23.5	95	69	5.04	2.59	0.68	0.98	1.5	9.7		3.32	36.9	0.417421	138.929	0	2.09993			0
383341	41	2	2	22.7	105	70	4.37	4.48	1.24	1.11	2.29	16.3	17.2	3.22	36.9	0.417421	134.134	0	2.90486			0
387171	35	2	13	20.3	103	67	4.15	3.01	0.56	1.25	1.6	10.8		4.32	36.9	0.417421	139.909	0	2.06708			0
586089	28	2	2	16.4	130	89	4	4.34	0.52			12.7		5.1	36.9	0.417421	146.96	0	2.15469			0
598811	34	2	11	21.9	96	59	5.31	4.27	0.48	1.56	2.23	14		5.15	36.9	0.417421	140.895	0	3.26352			0
19813	30	2	6	19.15	96	56	4.3	4.92	1.16			21		4.2	37	0.418552	144.781	0	5.46201			0
38528	77	2	2	20.9	150	74	5.05	5.31	2.09	1.36	3.02	12.7		3.8	37	0.418552	104.07	0	2.84736	3	3	0
70515	45	2	5	26	110	71	3.91	3.7	0.8			17	19	5.82	37	0.418552	130.302	0	3.97536			0
84186	37	2	13	22.7	107	62	4.66	4.94	0.65			17.5	26.2	3.49	37	0.418552	137.834	0	2.51608			0
103940	44	2	5	21.4	114	68	5.37	3.78	0.83	1.47	2.21	25		3.81	37	0.418552	131.221	0	4.12047			0
126363	30	2	2	22.9	102	71	5.36	4.4	0.69	1.02	2.91	11.6		3.26	37	0.418552	144.781	0	3.60849	3	3	0
188198	32	2	5	18.5	90	60	4.81	3.58	0.32	1.1	1.79	9		4.27	37	0.418552	142.762	0	2.79808			0
202615	48	2	5	23.5	104	69	4.12	4.2	0.6			16	19	2.73	37	0.418552	127.585	0	3.9781			0
249997	40	2	3	22.2	92	64	4.74	3.76	0.96	1.18	2.07	19.4	19		37	0.418552	134.96	0	5.12526	3	3	0
309272	32	2	5	19.7	105	62	3.98	4.1	1.6	1.75	1.95	10		2.94	37	0.418552	142.762	0	3.84942			0
347327	27	2	7	31	136	79	4.6	4.78	1.57			22		3.4	37	0.418552	147.865	0	2.98973			0
366848	48	2	5	18.8	107	62	4.04	3.4	0.4			14	23	3.41	37	0.418552	127.585	0	3.98084			0
368668	41	2	9	22.5	106	70	5.09	3.84	0.9			8.5			37	0.418552	134.015	0	2.20671			0
422837	31	2	2	19.3	104	68	3	4	0			10	23	3	37	0.418552	143.768	0	3.07187			0
444150	31	2	2	20.3	101	63	3	3	1			15			37	0.418552	143.768	0	2.705			0
453112	40	2	2	21.8	111	59	5.44	6.41	1.67	1.4	4.12	35.6		3.53	37	0.418552	134.96	0	2.02053	3	3	0
478983	63	2	3	25.1	145	82	6.32	5.16	3.94			59		3.85	37	0.418552	114.825	1	2.05339	3	2	0
583852	31	2	5	19.9	98	60	3.92	3.3	0.4			10	16	5.27	37	0.418552	143.768	0	4.21903			0
594024	48	2	5	27.7	147	83	4.81	4.8	0.5	1.76	2.48	28		4.95	37	0.418552	127.585	0	4.10951	3	3	0
625224	38	2	3	20.3	109	72	5.48	3.21	0.54	1.29	1.8	12.3		4.96	37	0.418552	136.87	0	3.17864	3	3	0
651228	41	2	5	28.4	116	81	4.69	3.8	1	1.52	1.82	20		3.32	37	0.418552	134.015	0	4.20534	3	3	0
659222	51	2	2	20.8	112	70	5	5.09	2.13	1.32	2.92	32.7		4.2	37	0.418552	124.924	0	2.17659			0
671510	45	2	5	27.2	124	75	3.88	4.8	0.8			22	20	3.03	37	0.418552	130.302	0	2.06708			0
92199	52	2	9	25.1	138	80	4.3	5.86	1.11	2.05	3.35	14.1		4.54	37.1	0.419683	123.94	0	2.07255			0
229299	26	2	13	19.3	110	69	5.13	4.08	0.84			6.9		2.62	37.1	0.419683	148.775	0	3.04723			0
304296	37	2	4	19.8	105	65	4.27	4.38	0.73			18.3		2.69	37.1	0.419683	137.712	0	2.62286			0
435760	60	2	3	24.8	143	71	4.89	4.6	1.16	1.01	2.78	43.8		3.85	37.1	0.419683	117.167	0	2.99247	3	3	0
511189	38	2	3	25	139	119	5.37	3.62	1.83			15.9			37.1	0.419683	136.748	0	3.03628	3	3	0
564856	37	2	2	18.3	125	83	3.14	3.95	0.73	1.24	2.18	21.5		4.27	37.1	0.419683	137.712	0	3.04723			0
627444	34	2	16	17.3	100	54	4.2	3.26	0.56	1.41	2.12	19.6		2.86	37.1	0.419683	140.645	0	2.13005	3	3	0
202913	37	2	2	17.6	100	75	4.61	3.28	1.42			12	19	2.06	37.2	0.420814	137.591	0	3.13484			0
239116	33	2	9	19.2	99	58	4.76	3.82	1.17	1.29	2.34	16.1	20.6	5.68	37.2	0.420814	141.512	0	3.0308			0
257650	48	2	2	19.5	142	86	3.98	4.39	0.85			15.3		3.59	37.2	0.420814	127.359	0	4.72827			0
503006	29	2	7	18.3	87	56	3.9	4.18	0.33	1.35	2.48	8		5.2	37.2	0.420814	145.544	0	4.80219			0
532573	31	2	2	19.8	105	67	3.75	3.62	0.51	1.77	1.99	9.6		4.51	37.2	0.420814	143.514	0	3.95072			0
672851	30	2	12	17	92	50	5.03	4.39	0.45			11.2	18.2		37.2	0.420814	144.526	0	2.19576			0
48909	29	2	3	21.3	109	60	5.28	4.32	1.41			16.8		1.29	37.3	0.421946	145.416	0	3.21971	3	3	0
54759	33	2	4	20.7	107	66	4.9	4.26	1.61	1.13	2.32	22.7	20.6	3.25	37.3	0.421946	141.387	0	3.29637			0
167122	42	2	8	20.1	87	49	5.4	3.82	0.78			15		2.9	37.3	0.421946	132.725	0	2.00684	3	3	0
300018	37	2	2	25.9	121	84	4.57	4.6	1.68	1.3	2.73	11.5		4.28	37.3	0.421946	137.47	0	2.98973			0
542815	33	2	3	25.4	92	60	5.53	4.45	1.37			6.6	14.7	3.73	37.3	0.421946	141.387	0	3.06639	3	3	0
624222	81	1	13	24.7	163	88	4.38	4.64	1.64	1.01	2.76	9.3		3.24	37.3	0.421946	115.244	0	2.06982	3	3	0
624256	34	2	7	22.1	124	73	5.5	3.8	0.44			10.6	20.5	2.94	37.3	0.421946	140.398	0	2.14374			0
642049	69	2	4	24.1	162	80	4.84	3.73	1.48	0.78	2.03	22.5		5.87	37.3	0.421946	109.795	0	2.00411			0
683783	32	2	8	26.4	117	58	5	6.28	5.11			14	19	2.3	37.3	0.421946	142.384	0	3.96715			0
26177	69	2	8	30.6	132	77	6.5	6.59	1.59		3.96	19	24		37.4	0.423077	109.699	0	2.29706	3	3	0
79681	45	2	7	20	135	88	4.8	4.72	1.22	1.44	2.41	15		3	37.4	0.423077	129.843	0	3.30732			0
91033	34	2	7	27.6	123	86	5.2	4.18	1.24	1.21	2.57	23		1.6	37.4	0.423077	140.274	0	4.12868			0
115335	32	2	2	23.5	103	63	5.34	4.5	0.82	1.66	2.57	22.8		3.29	37.4	0.423077	142.259	0	2.98973			1
166282	65	2	11	24.7	134	80	4.74	4.41	3.18	0.9	2.75	21.3		4.15	37.4	0.423077	112.825	0	3.62491			0
203413	63	2	2	25.9	121	76	4.11	6.07	0.88	2.13	3.81	22.2		4.1	37.4	0.423077	114.421	0	2.7707			0
226748	31	2	9	20.6	114	70	3.92	3.47	0.44	1.43	1.8	10.7		3.18	37.4	0.423077	143.262	0	2.83641			0
346627	45	2	11	23.7	152	103	5.15	4.3	0.81				17.8	3.11	37.4	0.423077	129.843	0	2.06708			0
457289	40	2	2	20.9	104	69	4.2	4.79	0.73	1.41		10.5	17.5	3.38	37.4	0.423077	134.485	0	2.51608			0
488862	31	2	2	20.6	105	71	3.46	2.79	0.74			83.6	45.8	4.09	37.4	0.423077	143.262	0	5.01848			1
496229	28	2	6	18.4	116	75	5.17	4.07	0.74			10.5	26.8	4.9	37.4	0.423077	146.313	0	2.93224			0
518918	33	2	4	26.8	112	68	5.23	7.16	2.62			13.5		3.6	37.4	0.423077	141.263	0	2.74606	3	3	0
59289	27	2	3	22.5	125	71	4.94	4.48	0.76	1.53	2.59	7		2.54	37.5	0.424208	147.215	0	2.06982	3	3	0
210964	49	2	2	19.1	128	82	4.79	4.83	0.96	2.11	2.24	9.8		2.93	37.5	0.424208	126.135	0	3.12936			0
321802	27	2	13	18.7	118	71	4.69	4.06	0.74			18.5		5.48	37.5	0.424208	147.215	0	3.04723			0
462842	42	2	2	22.3	113	70	5.96	6.06	1.11			19.3	23.2	3.61	37.5	0.424208	132.493	1	5.02396			0
464996	34	2	2	21.8	111	69	4.08	5.93	1.59	1.99	3.34	10.8		2.66	37.5	0.424208	140.151	0	3.02806	3	3	1
601340	33	2	9	23.1	118	71	4.47	3.36	0.59			211.9		4.04	37.5	0.424208	141.139	0	2.08624			0
627321	47	2	12	24.9	132	87	5.36	4.36	4.79	0.98	1.79	19.6	23.7	2.88	37.5	0.424208	127.92	0	2.51061			0
638206	58	2	8	21.1	118	72	5.1	4.62	1.52	1.05	3.05	14		4.4	37.5	0.424208	118.408	0	4.94182	3	3	0
93169	25	2	11	20.5	118	65	5.1	3.69	0.85	1.46	2.07	13.7	13.6	3.8	37.6	0.425339	149.168	0	2.18754			0
200689	39	2	3	18.6	99	73	4.93	4.03	0.8	1.78	2.16	12.6	25.5	4.41	37.6	0.425339	135.196	0	2.91034	3	3	0
262601	29	2	13	20.2	92	54	5.14	5.27	0.76			17.5	20.6	4.49	37.6	0.425339	145.035	0	2.04791			0
375259	40	2	11	21.9	153	98	5.1	5.16	0.98			11.6		4.46	37.6	0.425339	134.25	0	2.77344	3	3	0
382274	56	2	11	22.7	116	72	4.98	4.23	1.14			25	23.7	4.1	37.6	0.425339	119.978	0	2.14648			0
410724	48	2	4	20.8	116	76	5.37	4.19	0.84	1.15	2.5	14.3		4.01	37.6	0.425339	126.913	0	2.01232			0
513372	24	2	13	23.7	117	82	4.9	3.97	1.57			11.3		2.42	37.6	0.425339	150.219	0	3.04723			0
595410	34	2	11	21.1	101	66	4.7	4.1	0.64	1.27	2.19	14		2.53	37.6	0.425339	140.029	0	2.53251			0
642627	36	2	13	20.9	108	55	5.55					8.1		4.33	37.6	0.425339	138.076	0	3.0308			0
658653	58	2	2	21.7	142	91	5.06	5.54	1.9	1.07	3.14	9.9		4.6	37.6	0.425339	118.304	0	3.38398			0
53512	43	2	9	20.4	114	70	5.44	4.41	1.69	1.51	2.42	11.7	16.3	2.81	37.7	0.426471	131.336	0	2.97878			0
70067	49	2	2	28.5	132	73	6.65	4.84	8.06	0.96	1.61	10.9	16.4	5.48	37.7	0.426471	125.915	0	3.93429			0
145154	28	2	13	18.6	97	55	4.53	4.08	0.62			12.1	18.1	4.72	37.7	0.426471	145.93	0	2.10541	3	3	0
236262	46	2	7	27.1	139	94	4.4	4.71	1.69	1.27	2.41	20		3.3	37.7	0.426471	128.597	0	4.42437			0
344868	39	2	3	18.2	112	63	4.35	5.43	0.6			8.9		4.77	37.7	0.426471	135.078	0	2.12183	3	3	0
359291	32	2	9	21.8	110	67	5.08	3.54	1.08	1.74	1.6	39.6		2.66	37.7	0.426471	141.887	0	2.42847			0
561964	40	2	4	22.2	115	71	5.26	4.36	0.59	1.49	2.58	10	15.7	3.62	37.7	0.426471	134.133	0	4.01916			0
562603	43	2	14	21.5	115	75	6.04	4.82	1.67			21.4		4.88	37.7	0.426471	131.336	0	2.00958			0
634268	39	2	2	18.1	120	78	4.18	5.4	0.7	1.69	2.93	7.4	19.1	4.75	37.7	0.426471	135.078	0	2.93224			0
49593	27	2	8	19.3	107	70	4.8	4.1	0.66	1.77	2.11	7		3.1	37.77	0.427262	146.869	0	2.00684	3	3	0
16675	33	2	7	22.1	90	55	4	4.51	2.15	1.39	2.15	37		2.3	37.8	0.427602	140.771	0	4.26283			0
44085	24	2	2	22.9	91	65	4.23					13	16	6.02	37.8	0.427602	149.958	0	5.0924			0
73307	41	2	3	24.6	125	86	5.35	4.48	1.03			14.6	21.9	3.32	37.8	0.427602	133.078	0	3.04723	3	3	0
136701	43	2	2	21.4	116	73	5.2	3.58	0.86	1.14	2.17	8.2	13.6	5.3	37.8	0.427602	131.222	0	2.0616			0
190815	50	2	7	27.8	122	74	5.8	3.67	0.75	0.94	2.12	99		5.2	37.8	0.427602	124.925	0	4.8679			0
357008	27	2	4	21.5	115	80	4.83	5.93	1.12	2.02	3.5	11.4		2.78	37.8	0.427602	146.831	0	2.00958			0
506178	34	2	8	19.6	125	75	5.42	4.43	0.56			15.4	26.7		37.8	0.427602	139.786	0	2.01232	3	3	0
562722	35	2	11	23.2	120	73	4.98	4.16	1.12	1.15	2.47	14.6		4.2	37.8	0.427602	138.807	0	2.08898			0
621324	77	1	13	25.4	157	86	5.13	5.67	2.26	1.52	3.16	30		4.07	37.8	0.427602	117.879	0	2.06982	3	3	0
6041	29	2	9	24	127	79	4.88	4.03	1.84	1.06	2.23	17		2.85	37.9	0.428733	144.657	0	2.14921	3	3	0
167170	37	2	3	21.2	109	66	4.78	4.32	0.96	1.31	2.47	10.5	19.9	4.22	37.9	0.428733	136.752	0	2.00137	3	3	0
181357	37	2	3	19.6	108	75	5.01	4.25	0.89	1.68	2.27	20.2		4.4	37.9	0.428733	136.752	0	2.00684	3	3	0
342387	37	2	2	24	122	78	5.52	5.98	0.91	1.81	3.63	15	21.2	4.35	37.9	0.428733	136.752	0	2.20397			0
376522	25	2	9	28.1	134	62	5.44	3.21	0.7	1.23	1.88	14.2	12.1	3.44	37.9	0.428733	148.779	0	2.00137			0
481040	36	2	7	21.19	122	74	5.3	4.49	0.78	1.27	2.53	10		3.9	37.9	0.428733	137.716	0	4.93361			0
522340	38	2	2	15.8	99	70	5.41	3.64	0.53			13.7	16.7	5.69	37.9	0.428733	135.795	0	3.04175			0
526870	31	2	2	15.6	105	71	4.78	4.68	0.84	2.3	2.3	18.5	22.4	2.57	37.9	0.428733	142.639	0	2.00411			0
624515	41	2	11	19.7	122	78	5.42	5.17	0.83			15		5.15	37.9	0.428733	132.963	0	2.03696			0
3157	62	2	2	24.2	150	87	5.7	3.7	2.02	0.86	2.13	16.1		3.38	38	0.429864	114.628	0	2.00958			0
4468	37	2	13	24.2	120	66	5.32	5.43	1.21			14.5	20.5	3.96	38	0.429864	136.634	0	2.00684			0
8417	31	2	5	24.8	106	61	4.9	3.75	0.74	1.14	2.17	8	14	2.8	38	0.429864	142.516	0	2.02053			0
47645	40	2	5	19.9	114	70	4.22	4.03	0.88	1.59	2.04	15	15	3.46	38	0.429864	133.785	0	4.1232			0
67545	34	2	11	20	98	58	4.98	4.86	1.23			14.7	23.8	3.1	38	0.429864	139.544	0	4.04928			0
94548	36	2	5	21.1	105	72	4.3	5.9	0.7			15	50	4.23	38	0.429864	137.597	0	2.06708			0
98257	34	2	3	25.4	104	64	4.78	4.4	0.47			8.5		2.17	38	0.429864	139.544	0	4.23819	3	3	0
103381	58	1	13	24.5	131	77	6.99	6.03	2.55	1.06	3.33	66.7		5.22	38	0.429864	134.418	1	2.08624	1	2	0
135624	32	2	2	17.1	94	58	4.96	4.07	0.91	1.35	2.19	12.8	21.1	3.27	38	0.429864	141.518	0	3.94798			0
151186	54	2	5	26.3	144	83	6.6	6.28	1.6			36	23	3.65	38	0.429864	121.254	1	3.96715			0
173774	33	2	5	17.8	97	76	3.94	3.23	0.4	1.57	1.47	16	20	2.84	38	0.429864	140.528	0	3.79466			0
185660	44	2	9	21.9	106	74	4.92	4.07	0.75	1.63	2.42	9.7		3.59	38	0.429864	130.078	0	3.02259			0
191155	50	2	5	28.2	120	86	4.74	4.6	1.5			14	18	3.2	38	0.429864	124.709	0	4.86242			0
203596	26	2	13	16.6	106	69	4.82	3.58	0.89	1.54	1.84	10.1	17.2	1.8	38	0.429864	147.61	0	2.9295			0
210411	34	2	2	29	151	94	5.21	5.09	0.67	1.71	2.69	68.5		4.2	38	0.429864	139.544	0	3.08008			0
216559	44	2	5	24.8	147	119	5.71	5.05	1.33	1.25	2.82	43		4.21	38	0.429864	130.078	0	3.06913	3	3	0
228756	41	2	5	19.8	131	76	4.16	3.4	0.9			7	15	3.19	38	0.429864	132.848	0	3.21971			0
230224	35	2	5	19.9	107	72	4.97	3.4	0.8			19	17	2.77	38	0.429864	138.567	0	4.22177			0
232597	39	2	5	20.5	122	57	4.2	4.4	0.5			13	13	3.68	38	0.429864	134.728	0	4.846			0
248784	53	2	7	25.4	131	73	5.5	6.56	2.9	1.23	3.42	15		4.3	38	0.429864	122.109	0	4.13142			0
255496	42	2	5	19.2	100	65	5.22	3.79	0.74	1.11	2.32	15	17	2.12	38	0.429864	131.918	0	3.93155			0
273176	61	2	5	23.5	111	69	5.9	5.45	0.89	1.38	3.47	15	16	3.26	38	0.429864	115.436	0	4.91718			0
276142	33	2	14	18.6	97	61	5	3.84	0.49			15.2		4.18	38	0.429864	140.528	0	2.05613			0
283683	73	2	11	24.6	143	65	4.93	4.71	3.05	0.83	2.69	8.1		4.59	38	0.429864	106.104	0	2.00411	3	3	0
323391	42	2	13	24.6	118	65	4.98	4.64	0.88			18.6		4.91	38	0.429864	131.918	0	3.03354	3	3	0
327810	45	2	8	23.2	119	82	5.4	3.66	0.56			12	21	2.6	38	0.429864	129.167	0	4.69268	3	3	1
349022	57	2	2	19.2	103	55	5.49	5.64	2.83	1.08	3.61	15.9		3.51	38	0.429864	118.725	0	4.16975			1
532737	46	2	5	22	110	67	5.76	3.95	1.46	0.99	2.12	48	34	5.67	38	0.429864	128.263	0	3.40862	3	3	0
562974	38	2	11	19.5	115	70	4.97	4.58	0.72			15.9		4.04	38	0.429864	135.678	0	2.98426			0
578473	35	2	4	22.2	115	81	4.6	5.86	2.11			8.6		4.28	38	0.429864	138.567	0	2.75154			0
640427	44	2	9	23.1	110	68	5.46	4.68	1.08			7.5	25.5	2.85	38	0.429864	130.078	0	3.02806			0
648567	46	2	9	24.1	133	73	5.21	4.46	2.15			13.7		4.06	38	0.429864	128.263	0	2.74333			0
661337	34	2	5	17.3	93	66	5.3	4.31	0.44	1.62	2.26	8	13	4.2	38	0.429864	139.544	0	2.04244			0
670141	32	2	5	22.8	123	68	4.94	3.4	1.31	1.98	1.1	20	25	3.89	38	0.429864	141.518	0	3.96441	3	3	0
96770	29	2	11	19	114	69	4.9	4.1	1.33			21.4	27.1	2.58	38.1	0.430995	144.408	0	2.97331			0
130673	27	2	2	23.7	107	69	5.71	3.92	1.02	1.24	2.28	19.9		3.91	38.1	0.430995	146.451	0	2.07255			0
177566	42	1	9	26.7	113	63	6.08	5.16	2.18			38.8		3.97	38.1	0.430995	150.245	0	2.10267	1	3	1
192100	69	2	4	20.5	111	63	5.22	3.87	0.61	1.5	2.32	20.4		3.7	38.1	0.430995	109.034	0	3.37577			0
417360	34	2	4	18.5	119	70	4.93	4.56	0.58	1.73		12		2.67	38.1	0.430995	139.424	0	2.05613			0
446564	30	2	7	19.7	102	73	4.9	4.05	0.44	1.19	2.58	6		3.5	38.1	0.430995	143.397	0	4.22724			0
525200	29	2	3	19.1	104	62	4.55	4.7	0.61	2.05	2.53	12.5	14.8	2.84	38.1	0.430995	144.408	0	2.00958	3	3	0
531817	68	2	2	19.4	123	65	4.43	5.17	0.91	2.17	2.74	20.1		5.32	38.1	0.430995	109.802	0	2.00958			0
540528	48	2	2	27.3	128	78	5.67	5.62	1.27	1.82	3.11	21.7		4.13	38.1	0.430995	126.365	0	2.04791			0
617041	25	2	4	21.9	101	68	4.29	4.95	0.82	1.89	2.56	25.1	19.9	1.62	38.1	0.430995	148.523	0	4.05202			0
661401	41	2	9	32.5	110	70	4.95	5	1.29			13.5		3.76	38.1	0.430995	132.734	0	2.11088	3	3	0
668936	48	2	12	23.9	112	50	5.3	4.58	0.74	1.49	2.92	12.5		3.5	38.1	0.430995	126.365	0	2.08624			0
7551	60	2	11	18.5	128	89	5.51	4.76	1			10.1	17.1	4.71	38.2	0.432127	116.05	0	2.43669			0
144749	30	2	4	26.6	103	60	4.46	7.29	3.37			8.8		3.31	38.2	0.432127	143.274	0	2.74333	3	3	0
147361	47	2	3	22.8	135	78	4.99	3.83	1.49			19.8		3.71	38.2	0.432127	127.146	0	2.77892	3	3	0
233172	70	2	2	21.8	129	68	4.6	5.56	1.2	1.71	3.3	10.8		4.26	38.2	0.432127	108.177	0	4.44627			0
264211	34	2	11	22.7	112	75	4.35	5.15	2.18	1.56	2.63	14.5	14.1	2.14	38.2	0.432127	139.304	0	2.05886			0
369721	26	2	7	25.4	119	70	4.4	4.81	0.98	1.67	2.8	20.9		2.6	38.2	0.432127	147.356	0	3.04997			0
381322	33	2	3	23.3	99	64	3.32	7.09	1.68	2.4	4.42	14.9	19	2.05	38.2	0.432127	140.286	0	4.00821	3	3	0
446449	32	2	2	22.2	100	70	4.76	4.85	0.5	2.33	2.31	16.6		3.69	38.2	0.432127	141.275	0	3.56468			0
550443	33	2	4	18	127	79	4.85	3.08	0.69			11	15	4.36	38.2	0.432127	140.286	0	3.04723			0
555753	51	2	3	26.3	140	84	5.39	5.56	1.78			26.4		6.5	38.2	0.432127	123.623	0	2.14921	3	3	0
559419	62	2	3	24.7	122	70	4.6	4.83	1.27	1.17	2.73	19.8		5.56	38.2	0.432127	114.431	0	2.04244	3	3	0
564701	48	2	4	24.9	108	77	5.6	3.74	0.98			15.8		5	38.2	0.432127	126.256	0	2.02053			0
585240	35	2	12	19.4	98	66	5.1	4.11	1.1	1.87	1.95	18.8		4.8	38.2	0.432127	138.329	0	2.05065			0
605663	38	2	3	22.9	126	89	6.05	4.68	2.64	1.2	2.77	10.8		4.6	38.2	0.432127	135.444	0	4.13689	3	3	0
655098	51	2	2	24.6	146	87	4.15	3.32	0.42	0.94	2.24	8.4	14.2	3.62	38.2	0.432127	123.623	0	3.93703			0
655406	30	2	4	32.4	118	85	5.21	5.47	1.38			17.3		4.85	38.2	0.432127	143.274	0	2.36003			0
657742	48	2	3	17.9	127	74	4.27	2.8	0.66			12.6		2.82	38.2	0.432127	126.256	0	2.77892	3	3	0
663338	44	2	7	22	91	61	4.4	6.19	0.61			15.5		4.1	38.2	0.432127	129.854	0	2.11362			0
672016	39	2	2	21.3	104	69	5.04	6.55	1.25	1.45	4.17	14		3.17	38.2	0.432127	134.496	0	3.11841			0
680617	34	2	4	18.4	94	66	5.23	4.06	0.65			7.6	15.4	2.46	38.2	0.432127	139.304	0	2.07529			0
92751	37	2	4	21.7	115	64	4.7	5.03	0.34			12.8		4.88	38.3	0.433258	136.282	0	5.12526			0
114691	42	2	2	21	121	72	5.17	4.06	1.18	1.15	2.29	21.4		3.03	38.3	0.433258	131.578	0	3.06639			0
155497	43	2	7	30.9	102	62	5.2	4.77	4.97	0.98	2.03	20		3.88	38.3	0.433258	130.657	0	5.08693			0
158317	33	2	8	24.2	118	71	5.1	5.18	1.52	1.16	3.21	25	20	5.9	38.3	0.433258	140.166	0	4.00274	3	3	0
190393	39	2	9	20.9	105	69	4.7	4.81	1.07	1.59	2.69	13.3	13.3	4.83	38.3	0.433258	134.381	0	2.10267			0
234137	46	2	11	20.4	111	65	5.05	3.85	0.88			12.7			38.3	0.433258	127.933	0	2.87474			0
312914	35	2	3	19.7	98	63	4.77	4.34	0.75	1.81	2.47	18.6	18.6	4.86	38.3	0.433258	138.21	0	2.00684	3	3	0
396935	42	2	2	20.9	101	56	5.12					12.6	15.7	4.79	38.3	0.433258	131.578	0	5.0705			0
438021	47	2	2	19.8	139	85	5.65	4.24	0.78			8	18	4.02	38.3	0.433258	127.037	0	2.89117			0
500353	30	2	9	24.1	118	68	5.07	5.06	1.1			35.9		4.71	38.3	0.433258	143.151	0	2.21218			0
592722	45	2	8	24.8	114	80	5	3.84	1.37			25		3	38.3	0.433258	128.835	0	4.42984	3	3	0
656507	34	2	13	21.4	124	68	4.7	4.4	0.9	1.73	2.32	14.2	13.1	4.8	38.3	0.433258	139.184	0	2.14921			1
659014	30	2	3	20.7	101	55	4.7					10.8	15.2	1.92	38.3	0.433258	143.151	0	2.09719	3	3	0
672649	42	2	2	26	112	62	4.87	4.32	2.89	0.96	2.22	17.6		4.43	38.3	0.433258	131.578	0	5.22382	3	3	0
6592	27	2	13	19.3	107	74	4.49	5.15	0.73	1.74	2.96	17.3		2.51	38.4	0.434389	146.075	0	2.88569			0
70310	30	2	8	27.1	119	78	5.1	4.68	1.85			26.3		3.2	38.4	0.434389	143.028	0	2.04791			0
90207	45	2	9	18.1	108	70	5.03	3.89	0.74	1.73	2.1	13.8		3.58	38.4	0.434389	128.724	0	3.25804			0
93356	44	2	2	17.8	128	93	3.98	3.96	0.93			11.3	18.8	3.97	38.4	0.434389	129.632	0	3.11841	3	3	0
119136	85	2	2	17.1	142	77	5.01	5.92	1.39	2.23	2.87	12.4	28.3	4.69	38.4	0.434389	97.1921	0	2.987	3	3	0
202206	34	2	6	22.8	104	72	4.6	4.24	0.4			11		4.8	38.4	0.434389	139.065	0	4.2601			0
290162	51	2	3	22.3	104	64	4.99	6.21	1.13	1.78	4.01	18.8		3.44	38.4	0.434389	123.412	0	2.23135	3	3	0
314224	32	2	11	21.8	96	57	4.9	3.15	1.62	1.31	1.78	7.5		5.4	38.4	0.434389	141.033	0	2.01232			0
335084	59	2	3	21.2	110	70	6.75	6.33	2.6			26.8	27.2		38.4	0.434389	116.668	0	2.06982	3	3	1
341096	38	2	14	22.1	110	66	4.41	3.7	1.23			19.2	19.3	2.96	38.4	0.434389	135.212	0	2.16838			0
357260	34	2	8	20	125	76	4.1	4.39	1.53	1.32	2.27	20		2.3	38.4	0.434389	139.065	0	5.04312	3	3	0
367920	34	2	3	20.6	130	88	6.12	4.44	0.83			15.9		3.97	38.4	0.434389	139.065	0	2.24504	3	3	0
409383	70	2	9	23.4	127	80	5.3	4.68	2.44			12.9			38.4	0.434389	107.992	0	2.0397			0
443867	29	2	3	22.8	108	70	5.27	5.83	0.56			19.5		4.8	38.4	0.434389	144.037	0	4.24914	3	3	0
451583	37	2	8	22	114	68	4.9	2.89	0.68			24		2.3	38.4	0.434389	136.165	0	2.89117	3	3	0
548994	33	2	3	21.4	125	71	4.5	4.07	0.53	1.86	2.13	12.7	18	3.92	38.4	0.434389	140.046	0	2.97878	3	3	0
585260	43	2	7	17.8	125	72	5	6.2	0.52	1.7	3.58	19	22	4.8	38.4	0.434389	130.546	0	5.09514			0
101818	50	2	3	25.6	150	87	4.82	6.8	0.84	2.17	4.05	15.1	22.1	3.49	38.5	0.43552	124.176	0	4.93361	3	3	0
107433	40	2	8	26.3	100	65	6.8	4.77	1.77	0.94	2.99	49	36	4.2	38.5	0.43552	133.212	0	2.83094	3	3	0
126686	39	2	7	20.3	112	63	5.3	4.49	1.19			28		2.5	38.5	0.43552	134.151	0	4.9117			0
152128	31	2	4	35.2	132	92	4.9	4.83	0.99			11.2	13	4.9	38.5	0.43552	141.906	0	2.12731			0
205385	33	2	3	20.3	113	80	4.56	5.12	0.73	1.52	2.99	8.4		5.08	38.5	0.43552	139.926	0	2.00137	3	3	0
279031	40	2	2	19	113	67	4.46	4.7	1.05			9.5		2.64	38.5	0.43552	133.212	0	5.01574			0
362083	61	2	2	20.5	132	88	4.36	5.72	1.25	1.83	2.47	11.9	22.5	5.87	38.5	0.43552	114.942	0	3.27173			0
374739	33	2	9	22.2	103	62	5.76	4.21	1.03	1.09	2.43	16.5		3.16	38.5	0.43552	139.926	0	3.18138			0
389326	29	2	7	21.5	115	70	4.4	5.03	1.01	1.63	2.94	8		4.6	38.5	0.43552	143.914	0	2.141			0
535871	37	2	2	19.1	104	65	4.6	3.15	0.6	1.44	1.75	11		6.2	38.5	0.43552	136.049	0	2.08898			0
549041	36	2	2	18.7	99	67	4.98	4.78	0.73	1.56	2.44	9		3.81	38.5	0.43552	137.008	0	3.06366			0
636171	30	2	3	20.8	117	78	4.08	4.3	0.29			15.2		3.02	38.5	0.43552	142.906	0	4.03559	3	3	0
672273	33	2	3	18.1	135	67	4.05	3.14	0.87			38.8		3.06	38.5	0.43552	139.926	0	3.78919	3	3	0
684856	38	2	3	30.3	108	78	4.87	4.86	1.67	1.61	2.87	36.4	28.7	3.01	38.5	0.43552	135.097	0	2.94319	3	3	0
33059	55	2	3	23.1	116	67	6.6	4.68	1.1	1.09	2.92	11.2		4.65	38.6	0.436652	119.788	1	5.00205	3	3	0
43616	43	2	2	17.9	109	72	3.56	3.51	0.66			26.5		2.52	38.6	0.436652	130.323	0	2.31622	3	3	0
57260	31	2	4	22.9	105	79	5.28	4.41	0.85	1.36	2.55	13.4	16.4	2.97	38.6	0.436652	141.785	0	2.05613			0
105087	41	2	9	22.1	113	70	5.18	5.65	2.06	1.48	3.45	27.9		4.07	38.6	0.436652	132.167	0	2.97057			0
115093	38	2	2	21.4	104	61	4.92	4.75	1.88	1.7	2.74	37.4		3.44	38.6	0.436652	134.982	0	3.02533			0
128193	33	2	4	21.6	113	68	4.71	5.78	1.02			24.5	23.8	2.98	38.6	0.436652	139.807	0	2.15469			0
154350	59	2	2	22.1	127	86	5.39	6.92	2.45	1.45	4.08	30		4.75	38.6	0.436652	116.469	0	2.10541			0
176048	33	2	2	21.4	113	41	4.26	4.79	1.66			15.1		3.17	38.6	0.436652	139.807	0	4.73648			0
228417	53	2	6	23.2	139	94	5.2	6.05	1.16			63		4.6	38.6	0.436652	121.483	0	4.17796			0
229366	29	2	2	20.1	102	68	3.89	3.75	0.98	1.05	2.05	12		3.07	38.6	0.436652	143.791	0	3.0089			0
258578	39	2	9	19	106	76	4.36	5.74	3.49			24.3		3.16	38.6	0.436652	134.037	0	3.03354			0
277382	28	2	3	27.2	108	55	3.94	4.31	1.5			14.5		2.82	38.6	0.436652	144.805	0	2.00684	3	3	0
279548	36	2	3	24.6	122	89	5.39	4.47	0.84	1.43	2.71	16.9		3.81	38.6	0.436652	136.892	0	2.07529	3	3	1
284472	47	2	9	23.1	101	68	5.8	5.35	1.13			15.4		4.34	38.6	0.436652	126.713	0	2.10267	3	3	0
295365	36	2	4	20.3	102	60	4.93	2.99	0.49			34.1	23.2		38.6	0.436652	136.892	0	2.10815			0
333805	32	2	3	17.9	128	82	4.76	3.59	0.53			16.2	20.3	3.86	38.6	0.436652	140.793	0	2.77892	3	3	0
342627	45	2	2	23.2	137	91	4.69	4.99	0.67	1.23	3.15	13.4	18.9	2.23	38.6	0.436652	128.505	0	3.37577			0
342660	28	2	4	19	106	70	4.47	4.04	1.31			14.8			38.6	0.436652	144.805	0	3.07734			0
352052	34	2	8	19.1	101	60	4.8	4.13	0.82	1	2.43	14	19	2.4	38.6	0.436652	138.829	0	4.35318	3	3	0
364992	37	2	11	21.7	98	66	5.66	3.24	1.18			73.8	57.6	4.49	38.6	0.436652	135.934	0	2.48049			0
385916	30	2	16	20	97	57	4.62	4.43	0.61	1.66	3.32	9		3.83	38.6	0.436652	142.785	0	2.03696	3	2	0
410772	33	2	9	18.6	119	64	5.2	3.48	0.73	1.63	1.79	27.3		3.27	38.6	0.436652	139.807	0	2.86105			0
460546	29	2	7	22.7	108	66	5.4	4.34	0.69	1.55	2.53	14.5		3.6	38.6	0.436652	143.791	0	2.06982			0
495562	32	2	3	25.7	104	59	3.58	4.53	0.59			10.2	17.3	2.5	38.6	0.436652	140.793	0	4.0219	3	3	0
504076	48	2	9	22.1	89	57	4.67	4.74	1.6	1.27	2.7	11.4		3.16	38.6	0.436652	125.826	0	4.81588			0
538074	32	2	2	19.3	100	72	3.49	4.72	0.48			9.9	18.2	3.28	38.6	0.436652	140.793	0	3.00616			0
624503	40	2	9	20.2	139	77	5.38	4.43	0.81	1.73	2.43	9	15.4	3.56	38.6	0.436652	133.099	0	2.33539			0
665265	35	2	11	20.7	107	64	5.84	2.92	0.41			9.6	16.7	4.28	38.6	0.436652	137.857	0	2.12457			0
29491	53	2	3	30.1	119	81	5.8	4.61	1.64	1.17	2.51	14.2		3.63	38.7	0.437783	121.38	0	3.03901	3	3	0
51424	31	2	2	16.3	95	62	3.71	3.29	0.83			28.1	26.9	2.1	38.7	0.437783	141.665	0	3.02806			0
126018	30	2	9	35.8	165	81	6.53	5.27	1.31			145.6		4.39	38.7	0.437783	142.664	1	2.77618			0
163544	26	2	3	24.5	105	67	4.8	3.41	0.86			11.1		3.54	38.7	0.437783	146.729	0	2.81999	3	3	0
164671	48	2	7	23.77	131	79	4.5	4.97	0.87			14		3.8	38.7	0.437783	125.719	0	4.00821			0
188139	38	2	4	18.3	91	63	5.01	3.95	0.67	1.39	2.39	12.4		4.1	38.7	0.437783	134.868	0	3.75633	3	3	0
203336	30	2	2	22.1	116	75	4.46	4.07	0.9	1.92	2.12	12.6		3.65	38.7	0.437783	142.664	0	2.98426			0
244376	30	2	13	18.8	128	73	4.81	3.62	1.21	1.36	2.12	4.2	18.2	3.23	38.7	0.437783	142.664	0	2.97604			0
254103	39	2	3	18.8	118	82	5.01	5.15	1.4			9.2		3.21	38.7	0.437783	133.924	0	2.21218	3	3	0
270673	45	2	7	28	128	72	4.8	5.06	1.13	1.9	2.45	25		4.1	38.7	0.437783	128.396	0	5.02122			0
296958	32	2	3	20.5	125	84	5.08	4.65	0.9			14.5	21.9	3.01	38.7	0.437783	140.673	0	2.61465	3	3	0
316304	28	2	14	24	124	65	4.8	4.31	0.5	1.52	2.57	15.6		5.03	38.7	0.437783	144.682	0	2.05065			0
368730	62	2	9	22.4	108	78	5.22	6.02	1.65	1.85	3.19	24	30.2	3.59	38.7	0.437783	113.944	0	2.34634			0
411690	56	2	11	23.7	145	76	4.96	5.41	3.5			19.9	25.3	4.19	38.7	0.437783	118.849	0	2.10267			0
431416	26	2	9	23.7	124	68	5.4	5.3	0.6	1.84	3.33	11.8	17.1	3.83	38.7	0.437783	146.729	0	2.05886			0
514011	33	2	4	19.2	91	56	4.8	3.64	0.42	1.72	1.62	7.7	14.1	3.51	38.7	0.437783	139.689	0	3.17591			0
522386	58	2	2	22.8	102	62	5.24	4.04	2.83	0.8	2.35	43.5		3.41	38.7	0.437783	117.191	1	2.61739			0
535669	32	2	3	21.2	114	71	4.57	5.04	0.73	1.7	2.86	8.1		2.72	38.7	0.437783	140.673	0	2.0178	3	3	1
538317	32	2	3	20.2	95	72	5.48	4.62	1.03			14.7		2.58	38.7	0.437783	140.673	0	2.1629	3	3	0
547822	33	2	7	22	91	69	4.3	5.15	0.52	1.56	3.16	10		4.93	38.7	0.437783	139.689	0	5.10062			0
618631	63	2	9	24.4	118	85	5.83	4.35	1.07	1.73	2.57	13.8		4.1	38.7	0.437783	113.146	0	2.15195			0
626042	48	2	7	21.3	101	77	4.8	3.85	0.56			11	21	6.1	38.7	0.437783	125.719	0	4.89254			0
14944	29	2	9	22.5	111	56	5.63	3.48	1.11			12.4	17.5	2.86	38.8	0.438914	143.548	0	3.04997			0
74561	59	2	2	21.1	138	80	5	6.21	0.78	1.89	4.08	20.2		5.15	38.8	0.438914	116.272	0	2.5681			0
128171	29	2	11	24.4	106	63	5.21	3.32	0.73			16.8		2.17	38.8	0.438914	143.548	0	2.1629			0
134107	30	2	9	25.2	113	72	6.45	4.61	1.96	1.27	2.5	45			38.8	0.438914	142.543	0	2.40657	3	3	0
197245	54	2	13	22.1	103	51	4.66	6.01	0.83	2.1	3.49	19.1		5.2	38.8	0.438914	120.428	0	2.65572			0
222828	41	2	7	19.68	114	69	5.7	3.48	0.61	1.46	1.74	14		2.9	38.8	0.438914	131.943	0	3.98905			0
229329	28	2	9	22.2	101	65	4.81	3.87	1.01			16.6		2.52	38.8	0.438914	144.56	0	2.58453			0
316873	31	2	4	33.9	127	82	5.48	4.23	1.41			56.4		4.36	38.8	0.438914	141.545	0	2.0835			0
324688	34	2	8	19.2	113	60	4.9	4.36	0.51	1.27	2.58	12		4.4	38.8	0.438914	138.594	0	5.11157	3	3	0
371972	34	2	8	27.8	106	71	5.1	5.58	1.23					3.5	38.8	0.438914	138.594	0	3.21424	3	3	0
389481	35	2	3	20.8	111	68	4.4	5.07	0.96			10.9		2.71	38.8	0.438914	137.623	0	2.03696	3	3	0
389847	33	2	3	19.7	105	72	5.65	4.05	0.35	1.85	2.07	12.7		5.17	38.8	0.438914	139.571	0	2.04244	3	3	0
555394	62	2	11	24.4	140	76	5.82	6.07	3.57			47.7	52	4.83	38.8	0.438914	113.847	0	2.68309			0
570105	29	2	2	17.4	97	59	4.13	5.49	0.68	2.24	3.2	8.5	20.9	3.23	38.8	0.438914	143.548	0	2.61465			0
574011	59	2	2	27.6	91	65	5.76	5.88	2.36	1.09	3.3	32.4		4.46	38.8	0.438914	116.272	1	2.51335	3	3	0
620097	37	2	13	25.7	125	75	5.3	5.65	2.24			48.2	85.5	2.26	38.8	0.438914	135.703	0	2.04791			1
659346	53	2	2	19.9	129	72	4.3	5.69	0.91	1.6	3.54	15.2		3.57	38.8	0.438914	121.277	0	2.09993			0
662534	46	2	3	22.7	115	73	4.97	4.01	1.23			10.3		5.62	38.8	0.438914	127.39	0	2.99521	3	3	0
663038	47	2	9	22.3	122	72	5.46	3.81	1.56			13.6		8.53	38.8	0.438914	126.498	0	2.11088	3	3	0
10843	46	2	6	25.3	133	77	5.3	3.59	0.63	1.2	1.99	19		5.4	38.9	0.440045	127.282	0	2.97057			0
52220	28	2	2	20.7	107	66	4.57	4.22	1.01	1.23	2.09	11	18	2.47	38.9	0.440045	144.438	0	2.9076			0
52465	37	2	3	20.1	102	58	5.17	3.84	0.8	1.65	1.8	12.9		5.82	38.9	0.440045	135.589	0	2.01506	3	3	0
131655	30	2	8	19.3	90	58	5.31	3.05	0.54			12.4		3.2	38.9	0.440045	142.423	0	2.4011			0
148308	43	2	11	18.2	108	68	6.4	4.09	0.6	1.35	2.13	12.1		3.23	38.9	0.440045	129.993	0	2.99247			0
184818	29	2	7	19.5	103	73	4.1	4.63	0.71	1.36	2.56	15		3.5	38.9	0.440045	143.427	0	2.69678			0
213189	29	2	2	17.2	101	74	3.87	3.28	0.5	1.45	1.76	6.2	19	3.98	38.9	0.440045	143.427	0	5.01027	3	3	0
216894	36	2	2	20.4	118	82	5.07	3.39	0.87	1.41	1.96	11.5		3.43	38.9	0.440045	136.545	0	2.1848			0
275085	62	2	2	18.6	154	90	4.81	6.97	1.07			20.7	29.5		38.9	0.440045	113.751	0	2.4668			0
293129	38	2	3	23.2	104	63	5.5	4.31	0.78	1.36	2.39	13.8		3.46	38.9	0.440045	134.64	0	3.27721	3	3	0
296434	56	2	7	22.68	145	95	6.8	7.06	1.08	1.52	3.54	31		5.1	38.9	0.440045	118.648	1	4.93634			0
298673	30	2	3	20.1	102	82	4.64	4.55	1.37			22.7		3.12	38.9	0.440045	142.423	0	5.11978	3	2	0
309593	40	2	9	24.2	130	86	4.8	3.81	0.58			11.5		4.4	38.9	0.440045	132.761	0	2.10815			0
406395	64	2	11	17.6	133	81	4.85	3.89	1.11			8.4	25.1	3.34	38.9	0.440045	112.164	0	2.52977			0
436532	55	2	11	23	145	70	5.2	6.11	0.82	2.36	3.59	16.4		4.21	38.9	0.440045	119.484	0	2.00684			0
443843	40	2	13	20.1	102	62	4.98	4.45	0.68	2.17	2.25	16.5		2.81	38.9	0.440045	132.761	0	2.85284			0
471463	30	2	2	19.5	108	70	4.43	2.91	0.58	0.94	1.69	12.2		2.12	38.9	0.440045	142.423	0	3.92608	3	3	0
475350	48	2	8	27.8	131	64	5.9	3.64	1.54			13	14	4.8	38.9	0.440045	125.506	0	4.0794	3	3	0
490251	42	2	7	21	106	63	4.1	4.51	0.52			16	23	4.1	38.9	0.440045	130.909	0	4.89254			0
493559	38	2	2	21.1	102	68	3.1	3.94	0.63			9.9			38.9	0.440045	134.64	0	4.0794			0
508040	31	2	9	26	124	90	6.09	5.94	2.85			31.3		3.75	38.9	0.440045	141.426	0	2.79535			0
510396	32	2	2	18.7	90	65	4.45	2.33	0.85	1.26	1.66	11.3		3.1	38.9	0.440045	140.436	0	2.08898			0
608906	26	2	2	19.6	123	88	4.23	4.16	0.62	1.61	2.26	9.6		3.85	38.9	0.440045	146.481	0	2.05886	3	3	0
644262	35	2	4	21.3	111	64	4.37	4.48	1.22			11	13.6		38.9	0.440045	137.507	0	3.90965			0
88918	30	2	9	22.8	132	79	5.42	8.78	1.06	1.53	6	23		2.52	39	0.441176	142.303	0	2.25873			0
98559	44	2	5	25.2	124	78	4.11	5.1	1.9	1.4	3.27	13	17	4.75	39	0.441176	128.974	0	2.9076			0
138686	25	2	5	21.4	96	65	4.9	4.55	0.43	1.55	2.37	11	20	3.1	39	0.441176	147.39	0	2.00137			0
172873	38	2	14	21.2	106	68	5.48	3.54	0.68			10.6		2.84	39	0.441176	134.526	0	2.07255			0
178612	35	2	5	22.3	110	60	4.14	4.9	1.6			12	20	2.23	39	0.441176	137.392	0	3.06639			0
206152	32	2	9	27.7	125	81	5.96	4.39	1.17			17	20.5	4.77	39	0.441176	140.318	0	4.05202			0
219843	36	2	5	20.3	95	69	4.53	3.1	0.4	1.43	1.23	8		2.78	39	0.441176	136.43	0	4.57769			0
224150	37	2	13	25.9	124	74	4.77	5.64	0.7			16.2	15.8	4.42	39	0.441176	135.475	0	2.00684			0
226254	65	2	2	20.6	130	74	4.83	4.88	1.42	1.1	3.24	13.9		3.98	39	0.441176	111.285	0	2.00958			0
242780	36	2	9	18.2	92	60	4.73	5.47	1.07	1.69	2.91	8	12.7	3.76	39	0.441176	136.43	0	3.96988			0
254450	30	2	2	19.3	98	71	4	3	0			12	16	3	39	0.441176	142.303	0	3.28542			0
307666	56	2	5	25.5	156	87	5.19	5.49	1.81	1.13	3.43	15	19	5.11	39	0.441176	118.548	0	4.89802			0
317709	39	2	2	23.3	90	70	4	5	1			16	16	4	39	0.441176	133.585	0	3.01437			0
350298	33	2	7	18.7	91	58	3.9	6.63	1.37			11.5	18.2	4.4	39	0.441176	139.335	0	2.02327			0
364230	30	2	9	19.6	99	66	5.07	4.9	1.05	1.34	2.9	16.9	21.7	4.07	39	0.441176	142.303	0	3.25804			0
365368	35	2	5	18.4	131	89	5.24	3.52	0.88	1.4	1.88	10	18	4.27	39	0.441176	137.392	0	4.9473	3	3	0
381007	37	2	4	25	105	69	5.58	4.76	0.76			12.4		3.53	39	0.441176	135.475	0	3.25257			0
390378	60	2	5	23.1	109	67	4.92	5	4.6	1.91	2.31	7		4.16	39	0.441176	115.263	0	3.16496			0
430652	44	2	5	19.9	110	66	5.29	4	0.31	1.42	2.24	14	18	4.75	39	0.441176	128.974	0	2.0397			0
445291	39	2	5	20.3	116	80	4.86	4	0.39			16	16	4.25	39	0.441176	133.585	0	3.40862			0
451972	71	2	2	22	144	74	5	4	1			35	34	3	39	0.441176	106.692	1	4.04381	3	3	0
455391	49	2	5	26.2	108	81	6.07	4.2	1.5	1.73	2.21	19	21	2.79	39	0.441176	124.523	1	4.02464			0
462326	28	2	2	17.7	104	76	3	4	0			7	17	4	39	0.441176	144.316	0	3.76181			0
485198	50	2	4	21.9	130	71	4.57	3.86	0.72			11.7	19	3.78	39	0.441176	123.651	0	2.00684			0
536002	59	2	8	22.8	125	81	5.6	5.85	0.82			15		4.6	39	0.441176	116.076	0	4.10404			0
545071	34	2	5	23.9	105	63	4.88	4.69	0.67			12		5.41	39	0.441176	138.36	0	3.66324			0
579645	55	2	5	23.9	123	82	5.01	6.67	1.62	1.82	3.86	21		5.42	39	0.441176	119.384	0	3.96988			0
613682	46	2	2	23.8	119	69	5.81	3.89	0.83			18.9		2.82	39	0.441176	127.175	0	2.75154			1
618594	52	2	5	23.1	106	56	4.37	4.3	0.4	1.14	2.46	21	20	5.63	39	0.441176	121.926	0	2.81451			0
625448	38	2	5	27.8	112	66	5.51	4.84	5.36			27	20	5.14	39	0.441176	134.526	0	4.06023			0
625955	57	2	5	24.3	121	87	4.54	5.2	2.9	1.6	2.74	25	31	4.08	39	0.441176	117.718	0	3.86585			0
639134	46	2	5	24.7	107	53	4.14	3.8	0.7			12	18	4.5	39	0.441176	127.175	0	3.98631			0
639659	28	2	5	21.5	98	64	4.49	5.5	0.7			14	22	2.05	39	0.441176	144.316	0	3.91786			0
674584	34	2	5	18.2	129	71	5.48	2.99	1.37	1.03	1.36	27	25	4.36	39	0.441176	138.36	0	4.0219			0
30593	36	2	3	19.9	112	65	5.74	4.67	0.86			14.6		3.04	39.1	0.442308	136.315	0	2.77892	3	3	0
53086	28	2	3	20.5	107	64	4.26	6.49	1.03	1.39	4.25	23.3		2.18	39.1	0.442308	144.195	0	2.08624	3	3	0
93179	32	2	13	22.9	116	78	4.36	3.89	0.51			9.1		3.95	39.1	0.442308	140.2	0	3.16222			0
119016	38	2	4	19.6	115	80	5.7	5.95	1.68	1.45	3.68	23.8		5.7	39.1	0.442308	134.414	0	2.19576			0
149445	27	2	9	19.3	111	67	4.84	4.02	0.48	1.53	2.42	12.1		3.47	39.1	0.442308	145.212	0	2.06708			0
184510	27	2	8	26.3	126	67	4.7	4.52	6.68			33		3.7	39.1	0.442308	145.212	0	4.96646	3	3	1
190854	23	2	9	32.8	121	81	4.55	4.66	1.86			11		2.26	39.1	0.442308	149.35	0	2.74059			0
237437	34	2	9	24	125	80	4.92	4.88	2.26	1.44	2.43	25.9		3.9	39.1	0.442308	138.244	0	2.23135			0
273155	48	2	8	22.3	104	72	5.3	6.55	0.98	1.65	3.66	5		3.7	39.1	0.442308	125.295	0	4.00274	3	3	0
293109	26	2	13	24	108	66	4.63	4.36	1.6			20.8		4.59	39.1	0.442308	146.235	0	3.14305			0
310308	33	2	9	22.5	108	70	4.89	4.13	0.46	1.46	2.3	26.3		4.63	39.1	0.442308	139.218	0	2.96235			0
312527	42	2	9	20.2	109	50	5.35	6.77	0.52	2.03	4.4	12.8		3.75	39.1	0.442308	130.689	0	2.12731			0
332165	45	2	4	23.8	87	60	4.81	5.37	1.04	1.34	3.36	18.8		4.37	39.1	0.442308	127.964	0	2.01232			0
349762	39	2	2	21.8	107	71	4.58	4.84	1	1.15	2.95	32		3.61	39.1	0.442308	133.473	0	4.90623			0
352731	70	2	3	29	136	73	5.01	5.54	3.03	1.18	3.13	28.2		3.54	39.1	0.442308	107.354	0	2.01506	3	3	0
360686	31	2	3	20.7	109	71	5.76	4.15	1.02	1.32	2.36	12.3	18.3	4.15	39.1	0.442308	141.188	0	3.16496	3	3	0
419170	27	2	11	26.8	118	80	6.14	3.3	3.09			18.8	26.2	4.36	39.1	0.442308	145.212	0	2.06708			0
465225	32	2	2	18.8	107	68	4.5	4.93	1.09	1.66	2.67	27.8		5.01	39.1	0.442308	140.2	0	4.64613			0
487829	46	2	9	28.9	114	70	5.43	4.75	1.17			16.7		5.15	39.1	0.442308	127.068	0	2.11088	3	3	0
526609	51	2	4	20.9	95	52	4.3	5.53	0.98	1.79	3.39	19.2		2.88	39.1	0.442308	122.683	0	4.44353			0
601962	37	2	8	23	105	74	5.3	3.64	0.87	1.16	2.05	10		2.9	39.1	0.442308	135.361	0	4.5859	3	3	1
617388	40	2	11	26	113	62	5.22	4.42	1.46			14.3	18.3	5.18	39.1	0.442308	132.538	0	2.74333			0
627011	34	2	2	20.3	93	60	4.79	4.3	0.68			18		3.08	39.1	0.442308	138.244	0	2.95962			0
673286	51	2	4	22.4	110	71	5.08	5	0.83	1.51	3.29	12.9	24.7	3.77	39.1	0.442308	122.683	0	4.09309			0
676598	40	2	9	18.4	110	60	4.24	4.48	1.4	1.56	2.47	10.7	13.7	3.16	39.1	0.442308	132.538	0	3.09377			0
10204	60	2	2	23.1	107	73	6.27	4.11	0.8	1.78	1.79	26.6		5.46	39.2	0.443439	115.07	0	3.2115			0
40449	42	2	7	21.5	100	71	4.1	2.77	0.68	1.19	1.43	30		2.1	39.2	0.443439	130.58	0	2.98426			0
42043	38	2	2	20.1	129	89	4.08	5.34	1.4			12.7			39.2	0.443439	134.301	0	3.90691			0
59256	35	2	7	23.1	88	55	4.6	4.68	0.96			11.5	19.9	3.2	39.2	0.443439	137.161	0	2.10541			0
115446	48	2	2	22.9	92	60	4.2	3.92	0.74	1.54	2.26	11		3.7	39.2	0.443439	125.191	0	2.08898			0
273944	33	2	8	21.5	105	75	4.7	4.16	0.44	1.18	2.12	10		3.3	39.2	0.443439	139.102	0	2.12731	3	3	0
287153	30	2	3	16.1	105	78	5.9	3.76	0.7			12.6		2.64	39.2	0.443439	142.064	0	2.21218	3	3	1
362905	47	2	9	18.9	138	78	5.31	4.47	1.41			77.3		5.86	39.2	0.443439	126.073	0	2.88569	3	3	0
397392	30	2	3	24.7	121	70	4.14	5.32	0.72			33.6		4.38	39.2	0.443439	142.064	0	5.22656	3	3	0
398092	31	2	2	20.1	115	73	5.19	4.36	0.79			12.2		3.16	39.2	0.443439	141.07	0	2.74333			0
443228	64	2	4	24.2	141	80	6.43	6.93	1.34	1.49	4.9	16.8		3.29	39.2	0.443439	111.882	0	2.13552			0
453648	60	2	2	21.6	155	91	5	7.04	1.27	1.94	4.61	23.7		3.81	39.2	0.443439	115.07	0	2.60917			0
568837	43	2	8	19.1	96	58	5	4.85	0.42						39.2	0.443439	129.666	0	3.36482	3	3	0
581604	38	2	3	18.8	115	71	5.11	5.22	0.52	1.51	3.16	16.4		3.4	39.2	0.443439	134.301	0	2.01506	3	3	0
582367	52	2	6	27.04	123	78	5	7.04	0.86	1.63	3.29	18		4.1	39.2	0.443439	121.722	0	4.30664			0
613455	26	2	8	19.3	111	65	4.7	3.49	0.74			10	17	3.5	39.2	0.443439	146.113	0	2.05339	3	3	0
626502	58	2	12	22.2	103	55	5.21	6.64	1.48	1.9	3.98	20.1		3.07	39.2	0.443439	116.698	0	2.80903			0
639945	28	2	3	19.9	118	69	5.14	4.53	0.7	1.2	2.69	16.7		4.32	39.2	0.443439	144.074	0	3.52361	3	3	0
643663	35	2	13	21.9	136	82	5.48	4.99	1.03			33.5	31.4	4.23	39.2	0.443439	137.161	0	2.02053			0
673228	29	2	3	24.7	127	94	4.5	2.84	0.75	0.95	1.52	23.1		4.95	39.2	0.443439	143.066	0	4.04928	3	3	0
679499	31	2	2	23.1	106	80	4.4	4.89	2.48			30.4		4.63	39.2	0.443439	141.07	0	4.35866	3	3	0
14982	32	2	2	26.6	120	62	5.79	5.35	1.46			22.3		2.01	39.3	0.44457	139.965	0	3.98631			0
17040	54	2	2	21	121	74	4.21	6.26	5.79	1.16	2.43	14.2	25	3.64	39.3	0.44457	119.923	0	3.91239			0
51045	28	2	9	21.8	104	62	5.06	4.57	0.59	1.74	2.54	10.3		3.49	39.3	0.44457	143.954	0	2.1848			0
86853	43	2	8	21.9	100	66	5.2	4.49	0.67			16		2.7	39.3	0.44457	129.557	0	4.04381	3	3	0
154046	39	2	4	23.8	91	52	5.06	4.55	0.56	1.65	2.61	24.9	21.9	4.25	39.3	0.44457	133.249	0	5.04586			0
170163	42	2	3	22.5	111	65	5.26	5.03	1.43			18		4.37	39.3	0.44457	130.471	0	3.89322	3	3	0
187580	30	2	8	25.1	113	69	4.6	3.79	0.58	1.26	1.89	13	23	3.2	39.3	0.44457	141.946	0	2.28337	3	3	0
210130	37	2	4	28.5	129	99	3.9	4.22	1.68	1.27	2.8	21.3	16.9	5.7	39.3	0.44457	135.135	0	2.02053			0
223419	30	2	13	22.9	118	67	4.5	3.31	0.56			10.3	18.1	3.29	39.3	0.44457	141.946	0	2.01232			0
260513	33	2	2	19.4	114	76	3.86	4.53	0.55	2.08	2.7	17.6		2.91	39.3	0.44457	138.986	0	4.63518	3	3	0
284794	33	2	2	22.1	121	76	4.32	3.16	0.56	1.66	1.44	27		3.69	39.3	0.44457	138.986	0	3.1321			0
309474	48	2	11	18.1	128	84	5.32	4.83	0.7	1.9	2.41	14.7	17.1	3.2	39.3	0.44457	125.086	0	3.03628			0
315645	54	2	9	22.4	134	74	3.96	4.01	0.65			12		4.1	39.3	0.44457	119.923	0	2.05339			0
349658	28	2	4	25.2	98	65	4.95	4.64	0.75			19.3		4.4	39.3	0.44457	143.954	0	2.75154			0
372651	46	2	9	24	131	84	4.9	4.13	1.55			13.9		4.5	39.3	0.44457	126.856	0	2.12457			0
381944	54	1	3	22.6	126	85	5.51	5.24	2.73			38.7		7.63	39.3	0.44457	136.346	0	2.74059	1	3	0
436109	34	2	9	26.6	139	84	5.05	4.52	1.78			9.7		3.19	39.3	0.44457	138.013	0	2.85284			0
445901	40	2	2	19.5	112	74	4.33	4.05	0.31			14.1		4.68	39.3	0.44457	132.317	0	2.51608			0
481640	37	2	4	22.2	101	61	3.77	4.03	1.97			20.4	23.5	3.36	39.3	0.44457	135.135	0	3.22519			0
489217	30	2	4	24.8	115	76	4.76	4.22	0.82			18.6	17.3	3.52	39.3	0.44457	141.946	0	2.07255			0
509965	34	2	14	17.7	119	76	4.05	3.97	0.75			8.2	15.3	1.82	39.3	0.44457	138.013	0	2.01232			0
521919	58	2	9	21	116	79	5.21	6.72	17.79	1.29	1.27	28.8	31.8	5.46	39.3	0.44457	116.601	0	3.18138			0
522494	46	2	4	21	122	70	5.08	5.47	1.28	1.62	3.24	15.5	20.6	2.48	39.3	0.44457	126.856	0	4.11225			0
679347	39	2	2	18.2	111	66	4.09	4.9	0.53			15		3.95	39.3	0.44457	133.249	0	5.02122			0
425142	28	2	2	17.3	100	63	5.06	3.95	0.6	1.68	2.15	10.3	18.3	4.16	39.33	0.44491	143.918	0	2.00411			0
33419	64	2	2	23.4	135	80	5.21	6.82	2.9	1.24	4.3	27.5	26.8	6.82	39.4	0.445701	111.695	0	3.19233			0
74137	53	2	14	28	125	68	4.84	4.75	2.13			15.1	17.3	3.52	39.4	0.445701	120.668	0	2.16838			0
87216	42	2	7	17.9	110	72	5.4	4.16	1	1.21	2.32	16	22	3.2	39.4	0.445701	130.362	0	3.98631			0
96135	35	2	13	22.4	107	61	5.06	3.6	1.1	1.06	2.05	17.5	13.6	3.94	39.4	0.445701	136.932	0	2.07255			0
108983	51	2	3	20.3	162	78	4.72	5.54	0.58			24.4		5.69	39.4	0.445701	122.375	0	4.9911	3	3	0
124056	27	2	9	21.5	121	70	5.36	3.54	1.23			13.6	21.1	3.92	39.4	0.445701	144.848	0	3.28816			0
149576	34	2	4	21	102	71	4.26	4.91	0.84			13.2		3.08	39.4	0.445701	137.898	1	2.4449			0
159312	56	2	2	22.2	118	73	4.86	5.94	1.9	1.29	3.94	36		3.33	39.4	0.445701	118.152	0	2.00958			0
167161	30	2	7	19	133	56	4.6	4.17	0.7	1.46	2.23	9		3.8	39.4	0.445701	141.827	0	5.12526			0
223131	48	2	2	25.2	116	82	4.92	6.28	1.85	1.37	4.11	20		4.97	39.4	0.445701	124.982	0	2.86105	3	3	0
227108	32	2	3	20.9	112	68	4.56	4.17	0.82			11.4	21	3.38	39.4	0.445701	139.849	0	2.01232	3	3	0
256913	57	2	9	22.9	125	69	5.42	5.59	1.46	1.43	3.23	23.9		4.64	39.4	0.445701	117.325	0	2.56537			0
268974	53	2	3	27.3	162	100	5.31	4.96	0.59	1.35	3.31	12.4		4.37	39.4	0.445701	120.668	0	2.11088	3	3	0
282973	32	2	3	19.3	109	60	4.02	4.44	0.88	1.85	2.34	16.1	21.8	3.72	39.4	0.445701	139.849	0	4.38056	3	3	0
296946	45	2	2	22.6	120	73	3.8	4.94	0.31	2.5	2.71	14.6	26.6	5.11	39.4	0.445701	127.644	0	4.90897			0
384117	44	2	2	19.7	115	74	5.04	3.64	1.18	1.69	1.6	10.8		2.16	39.4	0.445701	128.543	0	3.06366			0
400687	25	2	13	22.2	126	76	5.15	4.4	1.03			11.6		1.8	39.4	0.445701	146.897	0	2.91307			0
414253	30	2	7	21	95	63	4.3					9.3		4.2	39.4	0.445701	141.827	0	2.10815			0
426632	33	2	3	21.2	120	80	4.63	4.44	1.17			18.3		2.95	39.4	0.445701	138.87	0	2.88843	3	3	1
437445	29	2	14	19.7	112	59	4.5	3.61	0.42	1.4	2.02	10.1		4.6	39.4	0.445701	142.827	0	2.05613			0
454597	28	2	9	19.6	112	84	3.9	3.43	0.41			8.3	16.2	2.69	39.4	0.445701	143.834	0	4.38877			0
491957	53	2	7	27.4	119	72	5.34	5.25	1.1			11.3			39.4	0.445701	120.668	0	2.88296			0
495891	27	2	2	21.8	107	68	4.81	4.46	1	1.27	2.66	8.7		3	39.4	0.445701	144.848	0	3.0089			0
500960	32	2	3	21.3	123	71	4.38	4.09	0.95			12.8		2.89	39.4	0.445701	139.849	0	3.16496	3	3	0
677765	42	2	9	20.1	112	79	3.89	3.65	0.51	1.44	2	10.5		3.57	39.4	0.445701	130.362	0	4.59411			0
678495	48	2	2	23.6	141	94	4.28	5.37	0.87			31.1		2.89	39.4	0.445701	124.982	0	3.17317	3	3	0
173265	35	2	2	18.4	94	67	4.21	3.97	0.66			23.2		4.88	39.5	0.446833	136.819	0	3.97262			0
179837	47	2	13	26.4	107	65	4.64	4.32	1.48	1.24	2.5	10.9		4.48	39.5	0.446833	125.758	0	3.04449			0
184245	38	2	11	22.5	130	80	5.31	5.21	1.28	1.72	2.95	15.7		1.7	39.5	0.446833	133.966	0	2.05886			0
358108	41	2	3	30.5	149	97	4.46	3.92	1.2	1.33	2.23	45.1	27.1	4.15	39.5	0.446833	131.172	0	5.31964	3	3	1
436951	33	2	4	21	130	75	4.6	4.35	0.72			9.4		5	39.5	0.446833	138.754	0	2.18754			0
443973	44	2	8	22.2	105	60	5.3	3.63	0.41			13.1		4.3	39.5	0.446833	128.437	0	2.81725	3	3	0
458519	31	2	2	17.2	110	73	3.92	3.24	0.81	1.34	1.67	17.6		2.14	39.5	0.446833	140.718	0	4.19713			0
539061	50	2	2	18.6	138	86	5.2	4.78	0.54	1.64	2.67	33.6		5.81	39.5	0.446833	123.136	0	2.0616			0
540000	34	2	4	18.8	125	64	4.14	6.11	1.23	2.43	3.58	15.2		2.69	39.5	0.446833	137.783	0	2.0835	3	3	0
587366	30	2	9	22.4	115	70	4.9	3.98	0.62	1.67	2.28	9.1		3.28	39.5	0.446833	141.71	0	2.09172			0
660054	30	2	2	17.9	139	89	4.39	3.91	0.56			11		4.18	39.5	0.446833	141.71	0	5.15811			0
13994	25	2	3	19.9	119	69	4.54	4.87	0.72			17	21.9	4.35	39.6	0.447964	146.654	0	2.987	3	3	0
29570	51	2	14	23.9	129	76	4.99	5.1	0.71	1.39	3.22	11		3.9	39.6	0.447964	122.172	0	2.05065			0
34987	36	2	7	20.7	101	64	4.5	4.73	1.09	1.65	2.56	15.6	22.5	2.3	39.6	0.447964	135.748	0	2.1848			0
94258	34	2	4	20.5	102	52	4.41	4.17	0.54			17.6			39.6	0.447964	137.669	0	2.86927			0
96850	32	2	9	20.8	100	65	5.35	4.09	0.65	1.63	2.29	31.8	26.8	3.55	39.6	0.447964	139.617	0	3.28542			0
105349	33	2	2	25.4	116	66	4.16	4.13	0.61	1.28	2.61	43.4		3.79	39.6	0.447964	138.639	0	2.04517			0
115783	70	2	2	20.9	122	71	4.79	3.96	1.33	1.04	2.42	25.4	31.5	4	39.6	0.447964	106.908	0	3.14305			0
197924	28	2	9	21.3	111	65	5.1	4.14	0.97	1.7	2.18	12.7	21.6	2.65	39.6	0.447964	143.595	0	2.96235			0
230855	38	2	3	22	121	89	4.96	4.1	0.62	1.83	2.41	21.4		3.67	39.6	0.447964	133.854	0	2.53251	3	3	0
286425	43	2	2	29.6	123	81	5.2	5.13	5.7	1.17	2.6	41.8		4.72	39.6	0.447964	129.235	0	2.01232	3	3	0
316455	27	2	14	21.2	114	59	4.6	3.42	0.63	1.15	2.21	13.8		3.8	39.6	0.447964	144.608	0	2.05613			0
400933	57	2	11	27.2	163	91	5.43	5.81	1.72			15.2	27.4	3.66	39.6	0.447964	117.13	0	2.45585			0
419150	31	2	9	22.1	127	81	4.37	4.78	1.32			43.2	80.6	2.19	39.6	0.447964	140.601	0	3.3128			0
445307	34	2	3	19	96	63	4.13	3.65	1.39			13.2	19.2	2.74	39.6	0.447964	137.669	0	3.99452			0
492722	29	2	4	19.7	104	60	4.98	4.31	1	1.56	2.37	15.5		3.96	39.6	0.447964	142.59	0	3.05544			0
494863	33	2	2	19.5	111	67	3.84	5.09	0.87			14.2	17.6	3.97	39.6	0.447964	138.639	0	2.94045			0
514077	33	2	4	21.9	99	60	4.99	5.49	0.4	2.54	3.13	16.4		4.19	39.6	0.447964	138.639	0	2.08077			0
555266	30	2	9	20.8	100	60	4.92	3.43	0.83			10		3.37	39.6	0.447964	141.592	0	3.0527			0
556077	31	2	9	23.8	130	80	5.05	3.15	0.77			27.7		3.79	39.6	0.447964	140.601	0	2.74606			0
621161	33	2	8	22.8	123	75	5.3	2.78	0.63			17		4.1	39.6	0.447964	138.639	0	2.02875			0
644400	32	2	2	21.3	98	62	4.8	3.8	0.41	2.39	2.01	10.8		5.7	39.6	0.447964	139.617	0	2.05339			0
674549	37	2	14	23.3	113	51	4.63	5.17	0.69	2.56	2.33	10.4	15.2	4.45	39.6	0.447964	134.798	0	2.00958			0
43897	62	2	13	26.9	159	62	4.82	4.54	1.02			42.4		4.68	39.7	0.449095	112.994	0	2.77618			0
64799	36	2	2	22.4	95	61	4.77	4.73	0.79	0.95	3.16	7.1		3.5	39.7	0.449095	135.636	0	3.84394			0
109401	39	2	4	18.3	116	62	5.53	4.13	0.94	1.24	2.35	33.2	40.3	2.84	39.7	0.449095	132.808	0	4.99384			0
154952	33	2	12	18.3	96	58	5.7	4.85	0.68	1.58	3.04	16.2	14.9	5.5	39.7	0.449095	138.525	0	2.06708			0
206555	49	2	3	21.5	103	55	4.63	4.28	0.33	1.76	2.38	24.4		5.16	39.7	0.449095	123.798	0	2.0178	3	3	0
245699	33	2	4	20	129	64	4.99	4.08	0.78			12.7		3.89	39.7	0.449095	138.525	0	2.75154			0
265085	54	2	4	40.2	125	84	5.8	5.81	1.52	1.71	3.64	22		6.87	39.7	0.449095	119.526	0	3.85489			0
299867	32	2	3	18.5	87	66	4.43	4.11	1.09			67.7		3.94	39.7	0.449095	139.501	0	2.01232			0
341659	40	2	3	19.5	118	67	4.49	5.08	1.51			41.3	37.1	3.46	39.7	0.449095	131.878	0	4.00821	3	3	1
453133	29	2	3	19.7	107	62	5.47	3.36	0.78	1.3	1.69	13.7		3.03	39.7	0.449095	142.472	0	3.02533	3	3	0
491321	42	2	9	22.2	103	65	4.7	5.11	0.91	1.63	2.83	11.7	20.8	5.06	39.7	0.449095	130.038	0	3.01711			0
536879	27	2	4	17.9	103	62	4.47	6.75	2.18			24		4.12	39.7	0.449095	144.488	0	2.75428	3	3	0
545239	46	2	2	22.4	105	69	5.01	3.47	0.68	1.14	1.81	13.4		3.43	39.7	0.449095	126.435	0	2.98426			0
551858	39	2	4	19	102	62	5	4.91	1.01	1.99	2.82	9		2.83	39.7	0.449095	132.808	0	2.02327			0
556546	31	2	3	22	127	66	4.39	3.3	0.46			12.9		4.25	39.7	0.449095	140.485	0	3.13758	3	3	0
561181	27	2	8	19	135	85	5.5	2.73	1.19			10		2.2	39.7	0.449095	144.488	0	2.06708			0
674180	73	2	2	21.5	174	95	4.58	6.59	1.13	1.47	4.39	15.1		3.24	39.7	0.449095	104.592	0	2.64476			0
682086	34	2	2	19.4	117	79	4.09	4.3	0.7			13.2	21.6	3.2	39.7	0.449095	137.555	0	4.04928			0
21659	44	2	11	24.2	118	75	5.62	4.61	1.97			13.4	16.6	4.37	39.8	0.450226	128.118	0	2.08624			0
54710	28	2	3	21.2	113	67	4.47	3.49	0.51	1.36	1.82	13.9		5.08	39.8	0.450226	143.358	0	4.11773	3	3	0
75499	37	2	2	22.1	110	70	5	3.77	1.07	0.89	2.62	18.5		3.14	39.8	0.450226	134.575	0	4.06023			1
103999	49	1	13	22.9	159	98	4.02	4.52	0.96	1.96	2.32	28.3		3.6	39.8	0.450226	140.486	0	3.04723	3	3	0
107513	43	2	2	21.2	104	67	4.78	5.19	0.65	1.4	2.97	14.1	19.1	4.99	39.8	0.450226	129.021	0	2.51061			0
126430	30	2	14	20.3	118	62	4.54	4.77	1.24			10.2		3.09	39.8	0.450226	141.358	0	2.22861			0
136815	39	2	14	21.3	103	63	4.85	3.61	0.74			8.4	13.6	3.42	39.8	0.450226	132.698	0	2.14921			0
166363	30	2	12	20	93	70	4.97	5.09	0.81	2.05	2.84	18.2	24.2	3.35	39.8	0.450226	141.358	0	2.60096			0
173260	62	2	2	30.5	142	81	5.03	5.36	1.79			13.3	19.6		39.8	0.450226	112.901	0	4.03833			0
341736	28	2	11	18.5	112	69	4.77	4.21	0.65	1.58	2.29	9.1		3.21	39.8	0.450226	143.358	0	3.16496			0
403695	28	2	3	20.9	115	77	4.49	4.02	0.78	1.56	2.13	8.3		2.49	39.8	0.450226	143.358	0	2.11088	3	3	0
408669	36	2	13	17.7	93	57	4.62	4.54	1.02			6.6		3.42	39.8	0.450226	135.524	0	2.99795	3	3	0
439177	58	2	4	29.9	115	74	4.68	4.62	1.63	1.53	2.5	9.8	22.4	4.52	39.8	0.450226	116.118	0	2.69952			0
481898	37	2	9	19.8	115	70	5.25	4.27	0.65	1.88	2.39	8.9	14.4	4.96	39.8	0.450226	134.575	0	3.18412			0
522636	43	2	2	20.2	107	73	4.89	6.06	1.72	1.31	3.91	18.3	21.7	6.16	39.8	0.450226	129.021	0	4.13963			0
550210	33	2	8	22.2	118	59	4.5	4.81	0.63			10		3.5	39.8	0.450226	138.41	0	4.49829	3	3	0
585583	47	2	9	23.9	105	75	5.17	5.06	0.59	1.52	3.09	13.8		4.15	39.8	0.450226	125.446	0	2.96235			0
604176	39	2	8	21.9	117	91	5.4	5.22	1			20.8		3.2	39.8	0.450226	132.698	0	2.19302			0
248	33	2	4	30.4	136	83	5.11	5.69	2.27			52		4.96	39.9	0.451357	138.297	0	2.50513			0
33449	38	2	3	24.2	114	79	4.03	4.68	0.65	2.03	2.62	14		5.08	39.9	0.451357	133.524	0	4.62149	3	3	0
37908	48	2	2	30.7	151	83	5.01	6.16	2.47	0.86	3.7	131.1		4.44	39.9	0.451357	124.466	0	3.06639			0
50336	54	2	4	23.5	132	92	5.2	4.84	0.97	1.53	2.87	31.5		5.7	39.9	0.451357	119.329	0	2.16838			0
85531	32	2	2	24.2	106	62	4.69	3.17	0.79			13		3.42	39.9	0.451357	139.272	0	2.54346			0
89737	38	2	3	19.7	108	67	6.03	4.13	0.9	1.02	2.81	18.4		3.45	39.9	0.451357	133.524	0	4.02738	3	3	0
130226	35	2	2	19	109	70	3.82	5.47	2.26			32.7	29.7	2.52	39.9	0.451357	136.367	0	3.08282			0
149323	47	2	3	22.4	128	87	4.16	4.64	1.98	1.2	2.42	17.6		3.22	39.9	0.451357	125.343	0	2.08898	3	3	0
185886	47	2	7	29.9	150	111	5.1	4.39	1.3	1.02	2.27	9		5.3	39.9	0.451357	125.343	0	4.56126			0
199358	59	2	2	21.8	117	78	4.86	4.32	2.94	1.02	2.14	34.8		3.1	39.9	0.451357	115.21	0	3.10472			0
215051	40	2	12	20.3	95	65	4.67	4.33	0.65	1.49	2.71	14.9	17.9	5	39.9	0.451357	131.661	0	2.05886			0
294872	45	2	7	25.2	127	78	5.1					22.7		6.3	39.9	0.451357	127.117	0	2.11088			0
305925	37	2	8	21.8	93	67	5.3	5.02	1.03	1.29	3.32	12	17	4.2	39.9	0.451357	134.465	0	2.90486	3	3	0
350507	50	2	2	24.4	106	87	5.83	3.3	1.02	0.89	1.88			3.24	39.9	0.451357	122.729	0	2.57358			0
430102	43	2	7	23.24	104	71	4.5	4.72	1.87	0.97	2.77	21		3.9	39.9	0.451357	128.915	0	4.93634			0
431340	64	2	2	21.5	144	87	5.33	7.09	1.8			13.8	20.2	3.88	39.9	0.451357	111.234	0	2.42847			0
436148	33	2	2	20.4	110	75	3.87	4.14	1.28			20.6	27.3	4.22	39.9	0.451357	138.297	0	5.01848			0
476928	38	2	3	21.8	129	78	5.17					8.9	13.3	2.67	39.9	0.451357	133.524	0	3.91239	3	3	0
525608	33	2	4	21.5	117	71	4.7	7.01	1.53	1.54	4.33	10.6		3.71	39.9	0.451357	138.297	0	3.07461			0
544357	33	2	3	18.4	113	71	3.94	4.97	0.56			13.9	17.1		39.9	0.451357	138.297	0	2.30253			0
555759	47	2	9	23.5	98	66	5.14	7.84	0.72	1.81	5.43	10.2	18.2	3.41	39.9	0.451357	125.343	0	3.26078			0
567515	28	2	3	21	106	76	5.21	4.07	0.42			11.3		3.68	39.9	0.451357	143.24	0	3.14853	3	3	0
579348	46	2	2	27.1	124	90	4.31	6.91	1.32			43.4	32.2	4.77	39.9	0.451357	126.227	0	3.97536			0
583917	35	2	9	20.8	97	63	5	3.9	0.71	1.37	2.34	20.7		4.3	39.9	0.451357	136.367	0	2.51061			0
587853	47	2	9	27.3	120	75	4.87	5.48	1.32	0.98	3.67	16.9		3.03	39.9	0.451357	125.343	0	2.03149			0
600278	31	2	13	29.7	131	81	5.06					19.6		3.1	39.9	0.451357	140.253	0	3.0308			0
636914	44	2	2	22.9	113	71	4.09	4.24	0.78			21.7			39.9	0.451357	128.013	0	4.10404			0
637223	34	2	8	22.5	93	64	5.8	6.2	1.17			17			39.9	0.451357	137.329	0	4.33402	3	3	0
653516	29	2	9	18.2	117	72	4.91	3.43	0.44			8.7		2.99	39.9	0.451357	142.238	0	2.04791			0
657554	65	2	3	23	139	81	6.26	5.08	1.64	1.42	2.84	24.2		5.33	39.9	0.451357	110.456	1	4.9473	3	3	0
658006	33	2	8	32	137	98	6.2	5.38	2.57			94		2.6	39.9	0.451357	138.297	0	3.12115	3	3	0
797	35	2	7	24.4	115	66	5.8	4.56	0.96			9.4		3.7	40	0.452489	136.255	0	2.0178			0
3221	40	2	5	23.3	111	52	5.19	3.68	0.52			14	17	3.89	40	0.452489	131.553	0	4.05749			0
19592	25	2	3	24.8	113	85	4.97	6.13	0.74	2.28	3.37	119.3		4.21	40	0.452489	146.171	0	2.06708	3	3	0
41779	40	2	5	18.4	97	65	4.46	3.6	0.5			16	22	2.64	40	0.452489	131.553	0	4.18344			0
45407	33	2	3	22.1	121	69	3.9	4.02	0.58			14.1		3.23	40	0.452489	138.183	0	4.11225	3	3	0
49247	28	2	4	20	99	57	4.42	5.52	1.04			9.7			40	0.452489	143.123	0	3.14853			0
54594	48	2	5	21	105	75	5.25	4.39	1.49	1.1	2.27	19	20	2.99	40	0.452489	124.364	0	4.7885	3	3	0
73411	35	2	2	23.3	108	65	4.47	3.98	0.68	1.41	2.43	12.4		3.78	40	0.452489	136.255	0	2.13552			0
77442	36	2	5	23.6	117	67	4.87	3.62	0.62	1.07	1.8	14		6.31	40	0.452489	135.302	0	5.05133			0
88554	57	2	5	26.2	152	82	6.58	6.4	1.07	1.74	3.62	25	25	5.58	40	0.452489	116.745	0	4.90075			0
113948	40	2	5	18.8	98	59	4.11	4.32	0.92			10	16	5.58	40	0.452489	131.553	0	3.94251			0
128043	41	2	5	23.3	114	76	5.36	3.6	0.6	1.56	1.83	28	27	3.56	40	0.452489	130.632	0	3.16496			0
156914	32	2	5	22.6	120	72	4.35	5	0.8	1.85	2.57	17		2.9	40	0.452489	139.157	0	2.10541			0
176412	32	2	5	19.9	109	68	4.6	3.14	0.5			11	17	3.48	40	0.452489	139.157	0	4.94456			0
185918	50	2	7	19.9	125	85	5.4	6.07	1.35	1.46	3.38	15		4.3	40	0.452489	122.629	0	4.00274			0
186587	42	2	4	23.3	106	68	6.94	6.73	1.43			22.6		5.24	40	0.452489	129.717	1	2.00137			0
192271	45	2	13	21.4	128	72	4.64	4.27	0.89	1.33	2.36	13.5		2.82	40	0.452489	127.012	0	2.01506			0
209956	40	2	5	20.1	98	66	4.69	4.5	0.5	1.7	1.98	16		2.69	40	0.452489	131.553	0	4.11499			0
210976	34	2	14	27	104	51	5.17	4.17	1.18			19.2		4.73	40	0.452489	137.216	0	2.03696			0
223909	43	2	13	26.2	133	76	5.59	3.6	2.25			9.2	16	3.52	40	0.452489	128.809	0	2.01232			0
230508	57	2	5	22.9	135	93	4.06	5.2	0.7	1.59	2.81	16	21	4.27	40	0.452489	116.745	0	3.86858			0
271151	28	2	5	20.2	128	68	5.27	5.2	0.73			15		3.1	40	0.452489	143.123	0	3.88501			0
271812	47	2	3	24.7	111	65	4.64	5.01	0.9	1.54	2.96	29.9	25.1	5.04	40	0.452489	125.24	0	4.04654	3	3	0
280428	34	2	5	20.3	111	66	3.9	4.9	0.67			19	23	3.05	40	0.452489	137.216	0	3.89596			0
293167	29	2	5	26.4	107	67	3.88	5.37	2.47	1.26	2.78	14	16	3.87	40	0.452489	142.121	0	4.9117			0
294342	43	2	9	20.5	122	78	5.21	4.88	1.04	1.38	3.2	21.6		3.95	40	0.452489	128.809	0	2.06434			0
295039	45	2	7	21.2	97	65	4.8	4.43	0.71	1.32	2.34	15		5	40	0.452489	127.012	0	2.03696			0
298760	40	2	9	16.4	93	60	4.79	3.9	0.64			21.4		2.84	40	0.452489	131.553	0	3.00068			0
300334	34	2	13	20.8	117	68	4.86	3.64	0.55			11.4		2.65	40	0.452489	137.216	0	3.04997			0
304902	50	2	5	20.9	89	51	4.33	4	0.6			16	20	3.89	40	0.452489	122.629	0	3.94798			0
316784	33	2	3	26.8	127	73	4.89	4.77	1.47	1.18	2.88	20.6		2.58	40	0.452489	138.183	0	3.56468	3	3	1
320442	44	2	5	27.3	125	88	5.35	5.1	0.9	1.63	2.94	11		2.67	40	0.452489	127.908	0	3.84394			0
322793	29	2	7	19.8	104	66	4.4	4.46	1.22	1	2.56	16		4.7	40	0.452489	142.121	0	4.16701			0
327365	32	2	4	21.4	103	74	5.34	4.43	2.39			41			40	0.452489	139.157	0	2.29706			0
338641	51	2	3	19.4	105	70	5.55	4.2	0.49			11.1		3.27	40	0.452489	121.77	0	2.83915	3	3	0
365033	35	2	5	24.3	138	78	4.73	5.7	1.1			24	19	4.51	40	0.452489	136.255	0	4.11225			0
366304	32	2	2	20.7	112	75	3	4	0			25	24	3	40	0.452489	139.157	0	3.01711			0
373414	31	2	5	22.6	93	57	5.2	3.54	0.66	1.22	1.59	14	12	3.6	40	0.452489	140.138	0	2.02053			0
374231	40	2	2	20.4	133	102	4.31					11.6	22.5	4.44	40	0.452489	131.553	0	5.06776			0
378223	76	2	5	23.4	151	84	5.64	7.2	0.85	2.14	4.04	11	19	3.61	40	0.452489	102.158	0	4.05476			0
399123	36	2	9	20.4	112	75	4.9	3.65	0.64	1.51	1.82	9.9	13.6	2.9	40	0.452489	135.302	0	2.10815			0
444588	59	2	2	26.6	133	86	5.67	4.42	1.85	0.92	3.01	32.9	24	4.91	40	0.452489	115.116	0	3.1321			0
466892	45	2	3	24.7	107	73	4.72	4.61	1.97	1.58	2.42	23.7	24.3	3	40	0.452489	127.012	0	4.35044	3	3	1
484104	46	2	2	20.4	99	67	4.9	4.98	0.67	1.88	3.01	8.3		3.4	40	0.452489	126.123	0	2.06434			0
497758	51	2	12	22.9	111	64	5.54	4.78	1.98	1.19	2.81	63.4	50.3	5.76	40	0.452489	121.77	0	2.88022			0
500321	63	2	4	23.4	135	100	5.29	4.96	1.47	1.29	3.25	13.7	20.2	2.54	40	0.452489	111.926	0	2.03696			0
502294	39	2	5	21.6	107	66	4.34	3.3	0.4			16			40	0.452489	132.48	0	2.16564			0
502310	39	2	5	28.1	110	76	4.87	4.32	1.06	1.26	2.58	14	19	4.65	40	0.452489	132.48	0	4.05749			0
507250	32	2	7	23.37	124	79	3.8					24		2.2	40	0.452489	139.157	0	4.92813			0
508340	38	2	13	16.8	101	66	5.13	4.97	0.76			9.4		3.65	40	0.452489	133.414	0	3.12389			0
510683	38	2	5	21.9	97	62	4.21	3.6	0.39	1.59		9	14	4.2	40	0.452489	133.414	0	3.94798			0
522383	37	2	5	20.6	97	67	4.29	4.3	0.4	1.64	1.91	16		4.56	40	0.452489	134.354	0	3.14031			0
533471	28	2	9	25.1	121	70	5.08	4.29	0.64			15.1	15.9	4.34	40	0.452489	143.123	0	2.15469			0
549601	63	2	5	22.4	131	86	4.53	4.7	1.7	1.6	1.84	17		4.31	40	0.452489	111.926	1	3.01711			0
558879	29	2	9	21.1	127	67	4.57	4.01	0.98	0.97	2.26	25.9		3.38	40	0.452489	142.121	0	4.68172			0
560931	42	2	2	23	98	61	4	4	2			9	15	3	40	0.452489	129.717	0	2.79808			0
563288	38	2	5	22.2	118	76	5.25	4.2	0.6			40			40	0.452489	133.414	0	2.07255			0
563792	32	2	5	21.8	116	68	4.86	5.1	0.49			11	15	3.8	40	0.452489	139.157	0	4.04928			0
577194	35	2	5	20.1	113	67	3.97	4.3	1.2	1.49	1.96	10		3.1	40	0.452489	136.255	0	3.00342			0
591686	30	2	2	16.6	86	62	4.81	4.48	0.5	1.31	2.89	10.3		2.63	40	0.452489	141.126	0	3.99179			0
611081	43	2	5	25.6	113	70	4.83					14			40	0.452489	128.809	0	2.9295			0
621748	50	2	5	20.8	133	79	4.06	4.4	0.7			15	19	3.68	40	0.452489	122.629	0	4.16701			0
624891	58	2	5	24.7	108	73	4.58	4.5	1.1			17			40	0.452489	115.927	0	2.05065			0
632465	59	2	11	26.1	128	81	5.19	4.98	1.23			25	27.5	3.34	40	0.452489	115.116	0	2.3655			0
639328	30	2	4	18.7	100	72	5.03	4.92	1.14			459.1	247.3	2.75	40	0.452489	141.126	0	2.18754			0
649130	33	2	2	17.1	91	68	5.45	3.55	0.76			18.5	23.4	4.61	40	0.452489	138.183	0	3.46886	3	3	0
649626	51	2	3	20.9	108	65	5.12	5.76	0.66			34.9		2.49	40	0.452489	121.77	0	2.05886	3	3	0
653000	41	2	5	18.2	143	82	5.08	4.49	0.78	1.8	2.31	24	32	3.72	40	0.452489	130.632	0	3.92608	3	3	0
654754	35	2	5	21.9	113	74	4.21	4	1.1	1.25	2.5	19	23	2.97	40	0.452489	136.255	0	2.00137			0
660084	36	2	5	19.5	108	65	4.63	4.37	0.51			24	36	6.85	40	0.452489	135.302	0	4.08761			0
13508	59	2	9	23.4	114	74	4.79	5.47	1.43	1.07	3.22	11.9		4.22	40.1	0.45362	115.022	0	2.68036			0
19495	34	2	7	27.7	133	84	5.18	3.04	0.64			12.5		4.4	40.1	0.45362	137.104	0	2.141			0
37896	54	2	9	23.5	130	78	5.24	6.35	1.14	1.29	3.77	40.2		4.76	40.1	0.45362	119.133	0	3.02806			0
38910	36	1	11	25.7	130	85	6.5	5.05	2.82			19.3		5.98	40.1	0.45362	153.444	0	2.06982			0
44921	29	2	2	17.9	102	64	3.96	3.51	0.48			9.4	15.5	2.73	40.1	0.45362	142.005	0	3.15948			0
50707	36	2	9	20.2	95	60	4.92	3.87	0.51			8.7		3.61	40.1	0.45362	135.191	0	3.01437			0
64242	43	2	4	33.2	130	91	5.55	5.89	2.73	1.23	3.67	49.2		5.94	40.1	0.45362	128.704	0	3.02259			0
77841	27	2	3	23.3	129	67	5.06	4.52	0.81	1.21	2.53	15		2.6	40.1	0.45362	144.014	0	2.68309	3	3	0
85434	33	2	8	20.3	118	69	5.5	3.02	0.45	1.3	1.48	10	20	5.9	40.1	0.45362	138.07	0	2.20123	3	3	0
105298	47	2	13	22.3	103	68	4.99	3.85	0.81	1.63	1.91	17.4		4.03	40.1	0.45362	125.138	0	3.00616			0
132111	37	2	8	21	123	78	5.2	4.21	1.54	1.39	2.13	91		3.5	40.1	0.45362	134.244	0	2.9514	3	3	0
143882	32	2	2	22.2	109	68	4.73	4.44	1.03	1.2	2.88	13.7	20.7	3.63	40.1	0.45362	139.043	0	2.14374			0
157120	33	2	11	23.5	92	51	4.83	3.61	0.76	1.24	2.11	23		3.8	40.1	0.45362	138.07	0	2.00137			0
164825	50	2	7	24.4	122	72	5.2	5.39	1.6	1.06	3.19	24		5	40.1	0.45362	122.528	0	4.00274			0
167291	41	2	9	28.9	119	70	5.32	6.55	0.87			9.6		3.6	40.1	0.45362	130.525	0	2.86927			0
169943	38	2	2	30.3	137	100	5.97	5.57	1.44	0.99	3.92	23.7		4.45	40.1	0.45362	133.305	0	3.03901	3	3	1
176861	37	2	3	19.3	90	70	4.4	4.43	1.12	1.7	2.32	6.7	14	1.54	40.1	0.45362	134.244	0	3.77823	3	3	0
209985	56	2	2	23.4	135	78	5.03	4.69	1.09	1.46	2.7	23.1		3.65	40.1	0.45362	117.471	0	3.13484			0
223630	32	2	2	19.4	131	73	4.55	4.29	1.3	0.95	2.41	56.2		4.14	40.1	0.45362	139.043	0	3.0308			0
238245	33	2	13	21.1	111	63	4.66	4.41	1.12	1.73	2.4	6.6		3.14	40.1	0.45362	138.07	0	2.04244			0
248407	28	2	7	19.3	110	58	5.3					22.9		4.5	40.1	0.45362	143.006	0	2.12731			0
251297	70	2	11	22.7	126	60	4.38	6.78	1.75	1.84	3.64	13		2.55	40.1	0.45362	106.469	0	2.87474			0
253486	31	2	9	24.8	110	70	5.39	3.43	0.48			8.7		3.35	40.1	0.45362	140.023	0	3.07187			0
291048	27	2	9	18.4	119	80	4.53	3.72	0.95	1.39	2.03	6.2	11.3	1.87	40.1	0.45362	144.014	0	2.1629			0
331835	29	2	4	22.2	134	68	4.91	4.7	0.89	1.84	2.59	18.6		4.32	40.1	0.45362	142.005	0	5.0705			0
343528	66	2	11	27.3	161	100	6.2	5.21	2.06	1.26	2.92	30.2		2.94	40.1	0.45362	109.503	0	2.43943			0
351407	53	2	8	27.7	100	62	5.7	5.1	1.98			21.1	36.1		40.1	0.45362	119.973	0	2.02053	3	3	0
376479	34	2	2	18.1	117	81	4.85	3.3	0.59			29.6		4.16	40.1	0.45362	137.104	0	3.90965			0
414629	30	2	8	20.4	97	57	5.3	3.71	0.97			9		2.7	40.1	0.45362	141.011	0	4.46817	3	3	0
417045	46	2	8	24.1	136	93	5.6	3.84	5.8			15		2.9	40.1	0.45362	126.02	0	4.13689			0
430856	35	2	2	18.3	107	67	3.64	5.12	1.1			20			40.1	0.45362	136.144	0	2.95688			0
454829	38	2	2	22.5	94	67	5.48	5.24	1.46	1.1	3.44	11.7		2.9	40.1	0.45362	133.305	0	4.05202			0
459720	26	2	3	21.8	99	61	4.99	3.57	0.82			10		2.73	40.1	0.45362	145.029	0	3.16496	3	3	0
492804	37	2	3	28.8	103	66	4.83	4.74	1.51			26.6		1.81	40.1	0.45362	134.244	0	3.18686	3	3	0
493302	67	2	2	26	157	97	4.8	6.94	1.27	1.63	4.41	23.6	26.3	5.41	40.1	0.45362	108.736	0	4.87611			0
499127	36	2	8	19.5	120	73	5.49	4.3	0.74	1.54	2.59	13.7		2.8	40.1	0.45362	135.191	0	2.12731			1
499349	44	2	7	21.8	103	69	4.5	3.83	1.1	1.29	2.06	18		3.1	40.1	0.45362	127.803	0	4.17248			0
520421	42	2	2	18.9	97	60	4.19	4.41	1.12	1.81	2.29	17	20	6.37	40.1	0.45362	129.611	0	5.09514			0
535832	33	2	4	17	108	72	4.6	4.25	0.72	1.51	2.63	7.5	13.7	4.7	40.1	0.45362	138.07	0	2.06434			0
584428	58	2	9	22.4	136	70	5.7	5.88	2.99	1.36	3.3	12	17.3	5.84	40.1	0.45362	115.833	0	2.99247			0
649021	43	2	4	24.4	107	87	5.55	4.81	0.9			16.7		4.32	40.1	0.45362	128.704	0	4.8679			0
651397	41	2	4	23.8	100	58	4.79	4.3	0.47	1.59	2.69	11.6		3.35	40.1	0.45362	130.525	0	2.01232			0
660675	31	2	9	21.6	102	68	4.26	3.7	0.47	1.34	2.05	7		4.03	40.1	0.45362	140.023	0	2.07255			0
668579	32	2	9	24.9	122	79	5.2	4.45	0.45	2.21	2.01	17.7		4.2	40.1	0.45362	139.043	0	2.19849			0
20151	43	2	7	25.8	134	98	4.7					13		4.8	40.2	0.454751	128.599	0	5.00205			0
37640	35	2	9	21.5	96	60	5.75	3.04	0.83			12.9		3.18	40.2	0.454751	136.033	0	2.19849			0
83578	52	2	11	18.7	119	88	5.63	6.17	1.16	2.22	3.1	20.6	28.7	3.64	40.2	0.454751	120.72	0	2.97331			0
108216	33	2	4	20.5	103	60	4.97	3.44	1.07	0.94	2.48	23.3		3.21	40.2	0.454751	137.957	0	2.59548			0
110463	59	2	4	25.2	112	81	4.63	6.88	1.66	1.27	4.91	13.8		4.34	40.2	0.454751	114.928	0	3.11841			0
125670	27	2	2	21.7	110	65	5.03	3.48	0.63			7.1	16.8	2.78	40.2	0.454751	143.896	0	2.85558			0
131186	28	2	3	23.2	100	66	4.78	3.73	0.68			9.4		5.08	40.2	0.454751	142.889	0	3.57016	3	3	0
184162	29	2	11	19.3	104	57	4.88	4.55	1.05			9		3.33	40.2	0.454751	141.889	0	2.05613			0
224218	31	2	13	19.8	98	59	4.18	2.68	0.75	1.38	1.28	11.6		4.27	40.2	0.454751	139.909	0	2.97331			0
233743	38	2	4	22.1	128	79	4.84	4.23	0.75	1.5	2.42	14.3		2.97	40.2	0.454751	133.196	0	3.01985			0
241341	38	2	3	22.2	127	78	5.09	4.99	1.22			18.8	21.2		40.2	0.454751	133.196	0	2.13279	3	2	0
264234	30	2	2	17.1	106	63	4.92	4.84	1.19	1.42	2.68	13.3	22.1	3	40.2	0.454751	140.895	0	3.09103			0
321131	26	2	4	18	120	60	4.44	4.2	0.62			10	15.5	3.02	40.2	0.454751	144.91	0	2.1848			0
326795	50	2	4	21.8	110	62	6.07	5.71	0.8	1.82	3.83	10.9		3.04	40.2	0.454751	122.428	0	2.15469			0
343423	35	2	9	22.1	123	74	5.57	5.63	1.07			14.3		2.63	40.2	0.454751	136.033	0	2.88569			0
352190	33	2	3	26.4	116	73	5.42	5	1.72			13		3.28	40.2	0.454751	137.957	0	2.23135	3	3	0
359979	44	2	12	25.2	104	55	5.43	5.17	1	1.39	2.76	24.8		5.26	40.2	0.454751	127.699	0	3.04449			0
399364	46	2	3	19.6	121	61	4.01	3.09	0.58	1.19	1.87	26.7		2.82	40.2	0.454751	125.917	0	4.40794	3	3	0
407591	34	2	7	26.4	115	68	4	4.69	0.99	1.79	2.43	19		1.6	40.2	0.454751	136.992	0	5.13895			0
430455	42	2	3	21.9	108	70	4.46	3.75	0.97	1.29	2.16	30.7		4.55	40.2	0.454751	129.505	0	3.66872	3	2	1
434096	47	2	13	24	96	50	4.5	4.22	0.38			44.4		4.17	40.2	0.454751	125.036	0	3.02259			0
445600	51	2	4	24.5	105	68	5.68	4.78	2.79	1.17	2.34	22.9		2.68	40.2	0.454751	121.571	0	2.6475			0
452193	58	2	3	27.7	119	88	5.29	5.13	1.48	1.61	3.08			3.11	40.2	0.454751	115.738	0	2.86105	3	3	0
453666	36	2	3	22.8	108	65	3.83	3.4	1.55			12		2.42	40.2	0.454751	135.08	0	2.83094	3	3	0
463371	40	2	9	22	109	76	4.56	4.76	2.33	1.22	2.68	14.8		3.15	40.2	0.454751	131.338	0	2.49692			0
493890	34	2	14	25.6	141	86	5.2	3.75	0.56			9.9		5.3	40.2	0.454751	136.992	0	2.11088			0
504358	39	2	13	21	120	66	5.14	5.26	1.25	1.33	3.3	30.1		5.29	40.2	0.454751	132.263	0	2.98973			0
526755	36	2	11	18	129	71	5.63	3.94	0.73			15.1		4.09	40.2	0.454751	135.08	0	2.03422			0
549154	29	2	3	18.2	118	66	4.2	3.92	0.74			16.7		3.81	40.2	0.454751	141.889	0	2.06982	3	3	0
553937	31	2	2	21.6	108	75	4.19	4.58	1.61	1.14	2.51	35.9	22.8	7.05	40.2	0.454751	139.909	0	2.96509			0
562874	63	2	3	31.5	128	81	4.86	5.63	1.91	1.56	3.19	13.4		5.72	40.2	0.454751	111.743	0	3.02806	3	3	0
572476	46	2	13	20.5	108	58	4.85	5.7	0.72	1.84	3.42	9		3.75	40.2	0.454751	125.917	0	2.01506			0
578846	48	2	2	24.2	130	76	4.27	4.14	0.64	1.21	2.5	16.8		3.29	40.2	0.454751	124.16	0	2.02053	3	3	0
606205	36	2	3	25.2	116	71	5.43	4.07	1.5			20.3		3.01	40.2	0.454751	135.08	0	2.77892	3	3	0
616284	47	2	4	21.9	99	67	4.76	4.37	0.73	1.53	2.67	15.8		2.03	40.2	0.454751	125.036	0	4.65435			0
639978	40	2	2	18.4	110	73	5.17	4.71	0.79	1.3	2.99	11.5		5.98	40.2	0.454751	131.338	0	4.00821			0
646174	60	2	2	24.4	154	87	5.23	5.79	0.77	1.03	3.8	15.2		4.41	40.2	0.454751	114.123	0	2.31896			0
677241	51	2	4	25.1	100	69	4.73	4.64	2.87	1.12	2.41	30.2		3.41	40.2	0.454751	121.571	0	5.02122			0
40617	38	2	11	16.9	116	63	4.83	5.18	0.87	2.1	2.66	13.3	21.4	3.67	40.3	0.455882	133.087	0	2.33812			0
100998	56	2	2	20.3	108	67	5.3	4.73	0.7	2.24	2.79	37		3.9	40.3	0.455882	117.28	0	2.00411			0
157758	42	2	14	23	108	69	5.2	4.95	2.51	1.04	2.94	21.7		3.4	40.3	0.455882	129.4	0	2.06982			0
165182	47	2	2	25.2	114	71	4.4	4.11	1.35	1.04	2.5	9.9	13.6	4.4	40.3	0.455882	124.934	0	2.0616			0
235005	25	2	3	19.9	118	73	5.24	5.38	1.69	1.71	3	22.2		4.59	40.3	0.455882	145.813	0	2.13005	3	3	0
271918	68	2	2	23.1	148	86	4.95	5.85	1.68	1.67	3.35	40.3		4.89	40.3	0.455882	107.799	0	2.00958			0
284233	34	2	4	20.1	116	73	5.01	4.06	1.03	1.19	2.35	8	13.9	2.54	40.3	0.455882	136.88	0	4.20534			0
288617	60	2	2	28	101	75	4.32	4.53	0.7	1.27	2.66	45.9		8.27	40.3	0.455882	114.03	0	2.08898			0
304761	52	2	11	24	132	65	4.7	5.66	1.78	1.97	2.98	13.1		2.61	40.3	0.455882	120.622	0	2.12731			0
365183	53	2	12	21.8	136	75	4.69	5.57	1.55	1.22	3.3	16	22.6	3.15	40.3	0.455882	119.778	0	2.11362			0
396800	47	2	4	19.7	154	79	5.78	7.07	1.58	1.23	5.17	14.9		3.46	40.3	0.455882	124.934	0	3.03901			0
430815	31	2	4	23.8	95	61	5.17	3.79	1.02	0.85	2.38	11.1	16.9	2.58	40.3	0.455882	139.795	0	3.09377			0
433039	37	2	3	22.8	108	66	4.67	3.46	1.45			13.6			40.3	0.455882	134.026	0	3.43874	3	3	0
464523	36	2	2	18.2	104	61	4.38	3.79	0.74	1.42	2.2	9		3.02	40.3	0.455882	134.97	0	4.93087	3	3	0
504409	34	2	9	24.6	99	68	4.69	4.69	1.04			13.5		3.33	40.3	0.455882	136.88	0	2.02875			0
506776	29	2	13	23.8	119	61	4.98	4.44	0.87			12.9		2.59	40.3	0.455882	141.773	0	3.04997			0
619539	45	2	9	22.4	103	62	4.88	3.94	0.88	1.08	2.25	8.5	12.8	4.66	40.3	0.455882	126.701	0	3.12389			0
622009	35	2	4	18.9	105	63	3.73	2.72	0.64			17.6	20.3	3.12	40.3	0.455882	135.922	0	3.9781			0
13525	67	2	7	23.8	149	86	4.84	4.19	1.49	1.59	2.43	15.4		4.6	40.4	0.457014	108.471	0	2.06434			0
14629	61	2	3	24.2	108	78	5.55	5.28	2.77	1.09	2.87	17.1		3.29	40.4	0.457014	113.14	0	2.06434	3	3	0
38381	39	2	14	22.2	99	64	5.3	3.88	0.88			26.7		4.5	40.4	0.457014	132.048	0	2.08898			0
47232	69	2	2	24.4	171	80	5.41	5.85	3.02	0.91	3.36	17.6		3.37	40.4	0.457014	106.957	0	2.96235	3	3	0
74014	41	2	9	21.9	123	80	4.75	5.33	0.8			10.8		4.35	40.4	0.457014	130.206	0	3.06913			0
140495	65	2	12	20.2	104	66	5.24	5.55	1.48	1.54	3.22	23.3	34	2.54	40.4	0.457014	110.005	0	2.67214			0
146267	35	2	2	25.7	107	67	4.57	3.9	1.01	1.05	2.54	17.8		4.44	40.4	0.457014	135.811	0	2.00684			0
147090	43	2	12	19.5	96	63	4.47	4.48	0.91	1.69	2.3	12.4		3.83	40.4	0.457014	128.39	0	2.42847			0
173859	32	2	11	25.4	117	76	5.53	4.85	1.08			115.5	71.7	3.97	40.4	0.457014	138.704	0	4.04107			0
183239	54	2	4	21.5	94	59	4.84	5.9	1.31			11.9		4.39	40.4	0.457014	118.842	0	2.83915			0
187283	72	2	3	22.7	139	60	6.26	7.47	2.46	1.68	4.81	21.1			40.4	0.457014	104.727	0	3.04723	3	3	0
225012	44	2	2	20.2	115	73	5.15	4.93	0.72			10.6	19.7		40.4	0.457014	127.491	0	2.47502			0
297893	28	2	4	23.9	117	65	5.36	5.49	0.85			12.2		3.51	40.4	0.457014	142.656	0	3.31828			0
329135	33	2	3	18.2	93	63	4.49	4.55	0.61	1.94	2.32	8.1		4.07	40.4	0.457014	137.733	0	3.00616	3	3	0
342284	48	2	8	25.6	122	69	5.6	3.52	0.99			13		4.2	40.4	0.457014	123.958	0	4.43258	3	3	0
364041	47	2	2	22.2	115	81	4.81	5.58	1.41	1.54		11.3	19.5	5.54	40.4	0.457014	124.832	0	4			0
382218	40	2	9	18.67	129	65	4.23	4.46	0.53	1.59	2.66	11.1		3.81	40.4	0.457014	131.124	0	5.02943			0
403836	33	2	7	27.7	144	81	4.8	4.92	1.3	0.93	3.34	30		4.2	40.4	0.457014	137.733	0	3.41684			0
412053	35	2	3	21.3	88	61	4.98	2.95	0.68			30		3.13	40.4	0.457014	135.811	0	4.21629	3	3	0
413740	64	2	3	23.2	118	73	5.67	5.07	0.65	1.93	3	8.2		3.32	40.4	0.457014	110.781	0	2.08898	3	3	0
440867	26	2	8	15.1	105	72	4.4	3.41	0.5					4	40.4	0.457014	144.675	0	2.18754			0
454853	29	2	13	32.2	138	71	5.5	5.92	1.66			76.4	46	2.33	40.4	0.457014	141.658	0	2.01232			0
456956	39	2	14	23	110	52	5.6	4.4	0.77			10.6		4.5	40.4	0.457014	132.048	0	2.23409			0
484652	59	2	3	25.8	108	59	5.03	5.66	1.39	1.77	3.16	24.7		3.29	40.4	0.457014	114.741	0	2.00411	3	3	0
501955	35	2	9	24.4	100	63	5.06	3.53	0.57	2.14	1.3	9.9		3.71	40.4	0.457014	135.811	0	2.01506			0
505246	37	2	3	23.6	113	66	3.9	4.95	0.51			15.5	18.4	2.38	40.4	0.457014	133.917	0	3.08556	3	3	0
511209	24	2	4	24.8	121	62	4.93	4.42	1.61			19.9		3.14	40.4	0.457014	146.722	0	2.74333			0
524649	48	2	4	25	98	60	4.93	4.66	1.26	1.16	2.81	9.2		2.06	40.4	0.457014	123.958	0	5.02122			0
594877	35	2	4	24.2	102	70	4.99	4.06	0.81	1.47	2.16	24.6	26	4.53	40.4	0.457014	135.811	0	5.18823			0
604089	43	2	9	26	102	60	5.42	4.19	1.58			31.7		4.93	40.4	0.457014	128.39	0	2.03149			0
606855	47	2	2	22.9	113	76	5.18	5.19	1.22	1.58	2.88	12.1		2.97	40.4	0.457014	124.832	0	3.06366			0
628874	32	2	13	22.9	106	57	5.23	4.79	1.2			14.8	15.9	3.7	40.4	0.457014	138.704	0	2.68309			0
643557	37	2	9	24.1	116	89	4.98	4.01	1.01	1.38	2.26	15.4	17.7	2.99	40.4	0.457014	133.917	0	2.99247			0
644219	59	2	2	20.1	109	69	5.31	6.68	1.62			18.9	26.5	3.83	40.4	0.457014	114.741	0	2.36003			0
684603	52	2	13	22.4	120	79	4.68	4.34	1.84	1.26	2.26	14.3		2.65	40.4	0.457014	120.524	0	3.04723			0
47747	46	2	3	23.2	115	71	4.93	4.89	0.94			22.9		3.37	40.5	0.458145	125.61	0	3.79466	3	3	1
65439	32	2	2	20.4	111	68	4.33	3.28	1			11.2	22.9		40.5	0.458145	138.591	0	2.13005			0
80057	58	2	9	25.2	134	78	5.04	4.76	1.96	1.14	2.74	14.2		3.59	40.5	0.458145	115.456	0	2.00684			0
83417	38	2	3	19.9	120	76	4.36	3.94	0.62	1.48	2	21.4	21.4	4.88	40.5	0.458145	132.871	0	4.20808	3	3	0
129299	42	2	11	22.8	135	83	5.81	3.38	1.1				13.4	4.43	40.5	0.458145	129.19	0	2.47228			0
155991	36	2	3	23.6	92	61	4.45	4.56	1.28	1.38	2.85	13.6		3.46	40.5	0.458145	134.751	0	3.19233	3	3	0
176979	34	2	2	19.5	99	62	4.96	4.6	0.82	1.14	2.92	6.8		2.8	40.5	0.458145	136.658	0	3.96167			0
191039	39	2	11	28.5	127	80	5.05	3.79	0.6			9	20.7	4.59	40.5	0.458145	131.941	0	2.06708			0
196427	33	2	9	16.7	103	61	4.71	5.12	0.46			10.9		3.95	40.5	0.458145	137.621	0	2.75975			0
205809	31	2	7	20.09	130	82	4.9					12		3.4	40.5	0.458145	139.568	0	4.79945			0
239028	26	2	3	22	128	81	5.04	4.12	0.67	1.42	1.84	13		3.41	40.5	0.458145	144.558	0	2.70226	3	3	0
267324	73	2	2	23.4	145	77	5.59	7.28	3.87	1.54	4.62	21.3		3.76	40.5	0.458145	103.91	0	3.19507			0
273447	39	2	3	23.4	119	73	4.38	4.6	1.3	1.69	2.4	16.4	23.2	4.13	40.5	0.458145	131.941	0	5.26215	3	3	0
287804	27	2	3	17.1	100	80	4.95	3.35	0.66	1.52	1.7	16.3		2.72	40.5	0.458145	143.546	0	2.10541	3	3	0
303858	54	2	11	22.4	128	78	4.95	5.93	0.62	1.65	3.66	20		3.69	40.5	0.458145	118.746	0	2.10541	3	3	0
318215	36	2	4	27.2	102	61	4.85	6.75	4.06	1.14	3.76	128.8	79.2	5.09	40.5	0.458145	134.751	0	2.83915			0
327930	62	2	11	24.8	132	71	5.58	7.13	1.07	1.74	4.77	22		4.92	40.5	0.458145	112.257	0	2.07803			0
382517	58	2	13	30.3	97	63	5.21	5.33	2.39	1.51	2.59	10.9		5.55	40.5	0.458145	115.456	0	2.83641			0
389894	53	2	4	22.3	83	53	4.88	6.52	0.77	2.06	4.08	16		4.24	40.5	0.458145	119.583	0	2.01506			0
445461	58	2	4	22.4	124	85	6.44	5.49	1.09			31.1	47.5		40.5	0.458145	115.456	0	2.141			0
455441	29	2	8	18.5	101	60	4.75	4.71	0.59	1.65	2.93	10.2		5.4	40.5	0.458145	141.543	0	2.68583	3	3	0
464362	40	2	13	26.7	137	68	5.04	3.82	1.13			13.4	17.9	4.32	40.5	0.458145	131.018	0	2.01232			0
472171	48	2	2	26.5	134	82	5.24					16.2			40.5	0.458145	123.858	0	4.00548			0
506605	43	2	8	21.5	138	86	5.1	4.38	1.51			20			40.5	0.458145	128.286	0	2.99521			0
589287	30	2	8	16.5	102	67	5.1	3.7	0.84			13		3.3	40.5	0.458145	140.552	0	2.41478	3	3	0
605184	31	2	9	17	115	77	4.8	5.05	0.62			73		3.6	40.5	0.458145	139.568	0	2.11362			0
608749	47	2	13	21.4	134	90	4.69	4	1.83	1.06	2	37		3.88	40.5	0.458145	124.731	0	2.79808			0
669752	29	2	12	16.8	99	63	4.85	3.64	0.97	1.39	1.94	18.8		3.37	40.5	0.458145	141.543	0	2.33812			0
936	40	2	3	32.2	126	83	5.54	3.7	0.66	1.3	2.26	12.2		3.45	40.6	0.459276	130.912	0	2.00137	3	3	0
84385	28	2	3	18.9	110	65	5.04	5.29	1.05	1.43	3.15	37.7		4.32	40.6	0.459276	142.426	0	2.10541	3	3	0
88122	44	2	3	23.7	100	72	5.06	4.55	0.64	1.26	2.81	12.3		2.98	40.6	0.459276	127.285	0	2.05339	3	3	0
88895	60	2	4	24.1	118	87	5.42	5.52	0.96			25.7			40.6	0.459276	113.753	0	2.49966			0
88991	25	2	3	18.6	107	75	4.83	2.83	0.58			10.1	15.5	3.02	40.6	0.459276	145.459	0	2.3655	3	3	0
90910	46	2	12	20.4	114	76	5.17	5.71	1.34	1.37	3.43	18		2.64	40.6	0.459276	125.509	0	2.7707			0
107744	35	2	11	20.9	103	58	4.98	4.87	0.98			8.4	15.7	4.82	40.6	0.459276	135.592	0	2.71047			0
123570	37	2	7	20.5	119	71	4.22	5.39	1.13	1.69	3.11	15.6	20.6	3.1	40.6	0.459276	133.7	0	2.51608			0
133611	62	2	2	20.1	158	89	4.2	5.55	1.79	1.34	3.16	10.9		3.22	40.6	0.459276	112.166	0	2.0835	3	3	0
142924	30	2	13	21.6	109	63	4.93	4.56	0.66	1.96	2.45	21.5		5.99	40.6	0.459276	140.439	0	2.00137			0
156384	39	2	2	18.7	124	80	4.4	4.24	0.48			7.8		4.1	40.6	0.459276	131.835	0	2.01232			0
162006	60	2	2	24	134	71	3.84	4.19	0.84			17.3		4.33	40.6	0.459276	113.753	0	2.10541			0
171609	29	2	13	19.9	112	74	4.59	3.8	0.69	1.55	2.17	10.3		2.89	40.6	0.459276	141.429	0	2.10815			0
175747	57	2	2	25.3	138	77	5.36	5.81	1.31	1.45	3.75	24.6		5.03	40.6	0.459276	116.176	0	2.63107			0
179340	34	2	2	20.2	93	65	4.16	5.08	1.05	1.83	2.85	11.2		1.57	40.6	0.459276	136.547	0	4.95277			0
218128	47	2	2	23.4	132	82	4.1	3.67	3.11			20.9			40.6	0.459276	124.63	0	4.75291			0
235194	30	2	12	24.5	110	76	5.35	4.31	0.93			14.4		4.55	40.6	0.459276	140.439	0	2.05339			0
237171	31	2	7	24.8	102	61	5.3	4.27	1.03			13.9		3.2	40.6	0.459276	139.455	0	2.00684			0
242586	46	2	13	24.9	114	55	4.85	3.95	1.31			11.9	17.8	2.28	40.6	0.459276	125.509	0	2.06982			0
281456	30	2	4	21	107	71	4.85	5.22	1.02	1.89	3.14	12.7		3.43	40.6	0.459276	140.439	0	2.09446			0
346032	33	2	8	19	117	67	5.1	5.15	0.59			26		4.6	40.6	0.459276	137.51	0	2.00411	3	3	0
368877	35	2	4	22.4	122	62	4.94	6.03	1.1			13.1		4.14	40.6	0.459276	135.592	0	5.16359			0
380057	45	2	13	21.3	103	68	4.68	4.38	0.76	1.86	2.27	12.2		4.24	40.6	0.459276	126.394	0	2.01506			0
450480	38	2	3	22.5	102	62	4.49	4.67	3.39	1.08	2.38	37.9		2.82	40.6	0.459276	132.764	0	4.09582	3	3	1
479914	54	2	2	19.1	130	91	5.07	5.02	1.31	0.95	3.31	67.9		3.08	40.6	0.459276	118.65	0	3.03354			0
487146	28	2	13	20.3	107	64	4.55	3.68	0.85	1.46	2.17			3.56	40.6	0.459276	142.426	0	2.87474			0
500766	41	2	4	17.4	93	63	5.33	6.83	1.23	1.65	4.36	11.4	17.8	2.18	40.6	0.459276	129.995	0	2.66667			0
501973	49	2	11	24	120	80	5.58	4.47	0.95	1.45	2.65	17			40.6	0.459276	122.892	0	3.21697			1
513064	31	2	13	23.1	110	71	5.36	4.71	1.42			49.4		3.31	40.6	0.459276	139.455	0	2.56263			0
519521	38	2	4	21.7	106	66	5.33	4.6	0.96	1.04	2.86	11.9		4.3	40.6	0.459276	132.764	0	3.43326			0
545187	50	2	7	22.6	132	89	5.2	6.02	1.51	1.6	3.34	22		4.1	40.6	0.459276	122.031	0	4.1588			0
549042	33	2	4	20	107	69	5.17	3.63	1.22	1.09	2.08	12.2	17.7	4.45	40.6	0.459276	137.51	0	2.17933			0
577444	31	2	3	22.4	94	63	4.59	4.5	0.89			14	19	2.47	40.6	0.459276	139.455	0	2.10815	3	3	1
588787	44	2	8	21.8	96	51	5	3.68	0.45	1.83	1.71	10	27	4.2	40.6	0.459276	127.285	0	2.83094			0
605563	30	2	9	25.8	108	63	5.02	4.82	1.28	1.39	2.81	10.3		5.5	40.6	0.459276	140.439	0	2.24778			0
623112	36	2	13	19.3	113	74	5.41	5.14	0.9			10.7		3.21	40.6	0.459276	134.642	0	3.04997	3	3	0
50288	42	2	7	23.5	122	77	6.4	5.45	1.38	1.31	3.44	9.7	18.8	3.78	40.62	0.459502	129.065	0	2.23682			0
7920	36	2	14	27.3	102	63	6.07	4.55	1.88			17.7	12.7	3.83	40.7	0.460407	134.534	0	2.18754			0
16821	35	2	9	21.5	112	70	5.17	4.01	0.81			13.7		2.65	40.7	0.460407	135.482	0	2.86927			0
25799	47	2	8	27.1	118	68	5.4	3.62	0.62	1.37	1.93	24.3	25	3.1	40.7	0.460407	124.53	0	2.02601	3	3	0
33305	39	2	3	22.5	98	55	4.97	4.05	0.57			11.4		3.58	40.7	0.460407	131.728	0	3.79192	3	3	0
51038	29	2	3	19.8	105	60	5.16	5.33	1.17			15.8		4.3	40.7	0.460407	141.314	0	3.31554	3	3	0
69299	26	2	8	18.3	100	60	4.7	4.26	0.4	1.37	2.47	10.7	18.9	4.2	40.7	0.460407	144.324	0	2.73238	3	3	0
103916	47	2	3	21.4	141	80	5.89					9.7	17.9	4.57	40.7	0.460407	124.53	0	2.68309	3	3	0
132955	32	2	2	21.4	101	57	4.46	4.82	0.47	1.65	2.91	14.7		4.96	40.7	0.460407	138.368	0	4.61602			0
137561	31	2	4	19.8	124	64	4.73	4.68	0.7			19.8			40.7	0.460407	139.343	0	2.86927			0
162021	47	2	8	22.4	100	60	5.2	3.42	0.81			13.2		3.2	40.7	0.460407	124.53	0	2.93224			0
171364	28	2	11	17.6	119	73	3.95	3.97	0.82	1.25	2.51	11.3		5.73	40.7	0.460407	142.311	0	2.12731			0
210243	28	2	11	29.8	118	70	4.99	4.75	1.73			32.1		2.76	40.7	0.460407	142.311	0	2.75154			0
218171	37	2	8	21.4	114	80	5.2	4.6	0.9			12		3.5	40.7	0.460407	133.592	0	4.59138	3	3	0
237788	32	2	9	19.9	89	53	5.4	4.35	0.71	1.19	2.62	8.8	18.1	2.6	40.7	0.460407	138.368	0	2.20671			0
278641	33	2	9	23.6	118	80	4.29	5.04	0.75			38.1		4.52	40.7	0.460407	137.399	0	5.18549			0
280776	33	2	2	20.4	101	66	3.95	3.92	0.62			16	20.9	3.95	40.7	0.460407	137.399	0	2.9295	3	3	0
285128	72	2	7	26.3	142	87	4.5	4.8	0.63	1.14	3.08	14		4.93	40.7	0.460407	104.473	1	3.02806			0
292271	27	2	3	18.8	105	76	4.83	4.89	1.05			14.2	17.9	2.63	40.7	0.460407	143.314	0	4.08761	3	3	0
296739	38	2	3	22.9	102	67	3.62	3.41	0.53	1.66	1.57	31.4	26.7	4.12	40.7	0.460407	132.657	0	3.92334	3	3	1
297149	38	2	9	20	111	82	3.95	4.81	1.36			15.4	18.2	3.26	40.7	0.460407	132.657	0	4.94456			0
314533	33	2	9	20.6	90	60	4.87	3.86	0.7	1.19	2.4	9.5	13.9	4.21	40.7	0.460407	137.399	0	3.35387			0
353862	41	2	9	27.3	144	73	5.37	3.57	1.34			13	16.1	5.48	40.7	0.460407	129.891	0	2.26694			0
382506	32	2	8	19.4	112	66	6.1	4.27	0.68	1.47	2.32	13.4	30.3	3.1	40.7	0.460407	138.368	0	2.13826	3	3	0
420308	48	2	2	20.4	110	69	4.86	4.65	1.98	1.31	2.66	11.8		4.93	40.7	0.460407	123.658	0	2.01232	3	3	0
431163	50	2	9	22.6	103	68	5.55	4.59	1.57	1.1	2.56	17.5		4.23	40.7	0.460407	121.933	0	2.89938			0
446135	37	2	9	27.8	104	63	4.2	3.65	0.39			14		3.99	40.7	0.460407	133.592	0	3.02806			0
455257	52	2	2	23.2	123	88	5.43	5.82	0.8	1.78	3.71	11.4	17.2	2.2	40.7	0.460407	120.232	0	2.09446			0
470594	51	2	7	34.6	162	79	4.9	5.45	0.7	1.19	3.39	33	29	3.8	40.7	0.460407	121.079	0	3.91239			0
520600	79	2	12	23.5	174	66	6.7	5.53	0.74	1.66	3.78	16.3	16	4.1	40.7	0.460407	99.4602	0	2.13005			0
558756	44	2	7	22.19	100	64	5	4.72	0.68	1.13	2.75	24		3.6	40.7	0.460407	127.182	0	4.94182			0
572028	37	2	3	20.6	130	76	4.96	4.97	1.25			19		2.27	40.7	0.460407	133.592	0	2.22861	3	3	0
573135	26	2	2	17.9	115	72	4.9	3.25	0.88			7.7	13.7	2.8	40.7	0.460407	144.324	0	2.14921	3	3	0
591546	34	2	4	17.3	112	57	5.4	4.33	0.6	2	2.3	9.6	18.3	3.13	40.7	0.460407	136.437	0	2.27789			0
618455	45	2	3	21.7	99	58	5.33	3.76	1.05	1.29	2.29	21.8		5.31	40.7	0.460407	126.292	0	2.0835	3	3	0
630931	26	2	9	21	122	63	4.27	4.61	1.27	1.55	2.49	12	15.7	3.18	40.7	0.460407	144.324	0	2.1191			0
650808	45	2	9	26.7	90	59	5.11	6.02	1.7	2.13	3.4	13.7		3.35	40.7	0.460407	126.292	0	2.01232			0
659996	34	2	2	25.5	112	75	3.99	3.51	1.15	1.07	2.07	8		2.15	40.7	0.460407	136.437	0	4.79124			0
665595	44	2	11	21.2	116	74	4.94	4.52	1.02	1.53	2.48	10.8	16.1	2.91	40.7	0.460407	127.182	0	2.99247			0
679574	30	2	12	17.7	115	60	5.5	3.75	0.59	1.91	2.22	18	25.8	2.74	40.7	0.460407	140.325	0	3.04449			0
25143	33	2	4	17.8	79	51	4.66	5.87	0.65	2.06	3.36	15.6		3.41	40.8	0.461538	137.288	0	2.07255			0
26860	43	2	2	25.3	121	90	4.55	5.03	0.95	1.13	3.1	41.2		4.15	40.8	0.461538	127.975	0	5.0486			0
26890	60	2	2	27.3	142	82	4.98	7	2.28	1.51	4.84	35.9		4.55	40.8	0.461538	113.57	0	3.95072	3	3	0
29739	42	2	9	21.9	106	69	5.32	4.22	0.91	1.46	2.1	18.4		4.14	40.8	0.461538	128.878	0	3.02806			0
41480	54	2	11	33.6	149	79	5	4.28	0.98			21.2		3.2	40.8	0.461538	118.459	0	2.05339			0
64290	33	2	3	20.5	93	53	4.44	3.97	0.4			11.1		3.72	40.8	0.461538	137.288	0	3.0527	3	3	0
75121	52	2	2	24.7	123	81	4.12	4.79	1	1.39	2.72	11.3		2.6	40.8	0.461538	120.135	0	4.03833			0
104691	43	2	11	37.4	117	75	5.55	6.01	1.3			106.9		5.22	40.8	0.461538	127.975	0	3.67967			0
146989	64	2	2	22.1	126	73	4.7	6.37	1.1	1.33	4.67	12.6		3.66	40.8	0.461538	110.423	0	2.77892			0
147230	62	2	13	21.3	142	74	4.35	6.15	2.01	1.63	3.95	15.7			40.8	0.461538	111.986	0	2.9295	3	3	0
151799	44	2	3	23.1	124	72	4.87	3.81	0.55			21.9		3.92	40.8	0.461538	127.08	0	2.09172	3	3	0
165392	32	2	2	21.2	117	77	4.98	5.95	0.84			10		3.37	40.8	0.461538	138.256	0	3.10746			0
169424	53	2	4	23.5	118	66	5.28	3.85	1.93	1	2.28	19		5.62	40.8	0.461538	119.294	0	3.16769			0
175494	26	2	2	17.7	101	72	5.3	4.52	0.51	1.94	2.68	13.6		6	40.8	0.461538	144.208	0	2.01232			0
187909	25	2	6	21.9	110	70	4.7	3.87	2.59			21		4.6	40.8	0.461538	145.225	0	5.19097			0
209875	37	2	9	23	99	79	5.02	4.27	1.24			10.7		4.38	40.8	0.461538	133.485	0	2.11088	3	3	0
227991	32	2	4	22.5	105	71	4.72	4.87	0.94			8.2		2.91	40.8	0.461538	138.256	0	4.04107			0
245143	35	2	9	23.2	131	68	4.1	3.62	0.76			20.5		4.81	40.8	0.461538	135.373	0	2.45038			0
246889	34	2	4	18.2	101	54	4.77	3.89	0.47			32.6	24.1	4.57	40.8	0.461538	136.327	0	2.13279			0
266692	47	2	2	22.2	102	58	5.84	5.32	0.97	0.99	3.7	11.6	18.3	3.47	40.8	0.461538	124.43	0	2.09719			0
267803	33	2	3	20.8	103	65	5.4	3.68	1.09	1.63	1.79	20		3.94	40.8	0.461538	137.288	0	2.07529	3	3	0
268517	37	2	7	25.1	118	87	5.8					31.7		4.3	40.8	0.461538	133.485	0	2.08624			0
269554	31	2	2	18.1	102	67	3.86	4.04	0.45	1.8	2.18	27.9		3.5	40.8	0.461538	139.231	0	4.04381			0
330344	27	2	11	22.2	106	71	4.38	4.47	0.44	1.75	2.62	8	14.6	3.87	40.8	0.461538	143.199	0	2.21492			0
350245	27	2	3	19	94	58	4.49	3.45	0.69			15.6		3.08	40.8	0.461538	143.199	0	2.9295	3	3	0
352949	44	2	3	25.7	143	94	5.03	4.69	0.85			10.2	16.1	3.92	40.8	0.461538	127.08	0	2.03422	3	3	0
357076	32	2	13	21.6	110	59	5.09	3.9	1.38	1.2	2	21.2		3.82	40.8	0.461538	138.256	0	2.29432	3	3	1
393047	52	2	2	22.3	132	91	4.38	5.23	0.84	1.81	3.08	20.7	25.5	4.49	40.8	0.461538	120.135	0	3.95619			0
413854	35	2	2	19.7	127	75	3.49	3.88	1.23	1.66	2.02	16.1	22.8	2.14	40.8	0.461538	135.373	0	3.90965			0
441577	33	2	7	23.1	98	60	4.3	3.22	1.76	1.08	1.73	10.1		3.9	40.8	0.461538	137.288	0	2.18207			0
445282	37	2	2	19.6	120	72	4.46	4.83	0.77	1.74	2.66	11.6	19.4	3.69	40.8	0.461538	133.485	0	3.74264			0
451032	34	2	9	21.9	111	70	4.75	3.53	0.36			12.4		4.97	40.8	0.461538	136.327	0	2.66119			0
458234	33	2	2	25.6	118	88	4.22	5.4	1.47			15.2		3.06	40.8	0.461538	137.288	0	4.95003	3	3	0
477312	46	2	11	21.5	122	81	4.66	4.1	1.22	0.95	2.52	20.4	24.8	3.93	40.8	0.461538	125.307	0	2.99521			0
486810	39	2	3	21.3	105	66	5.16	4.99	0.77			13.8		4.65	40.8	0.461538	131.622	0	3.80014	3	3	0
492096	78	2	2	20.4	178	90	4.43	5.28	2.21	1.45	2.71	21.7		3.09	40.8	0.461538	100.081	0	2.0178			0
512386	34	2	3	32.5	148	75	4.23					47.9	63.3	2.51	40.8	0.461538	136.327	0	3.49076			0
524466	49	2	7	28.9	128	78	4.6	4.72	0.99	1.3	2.77	20	17	4.5	40.8	0.461538	122.694	0	4.18344			0
533353	31	2	9	32.2	136	81	4.08	6.39	3.29			20.2		3.34	40.8	0.461538	139.231	0	2.77892			0
539042	51	2	7	24.57	98	72	5.3	4.19	0.98	1.1	2.14	18		3.5	40.8	0.461538	120.982	0	4.92813			0
540591	25	2	7	20.7	106	60	4.4	2.99	0.28	1.23	1.45	14		2.8	40.8	0.461538	145.225	0	2.05065			0
573978	32	2	9	20.7	108	74	5.52	4.39	1.24	1.58	2.62	11.2	17.8	3.46	40.8	0.461538	138.256	0	2.97057			0
602354	34	2	4	20.5	130	61	4.91	4.49	0.99	1.46	2.41	20.2	20.3	2.89	40.8	0.461538	136.327	0	2.08624			0
608537	32	2	3	22.7	91	62	4.84	4.71	1.39			16.5		3.81	40.8	0.461538	138.256	0	2.77892	3	3	0
616514	30	2	13	18.7	95	54	5.29	5.43	0.38	1.85	3.22	10		3.15	40.8	0.461538	140.212	0	2.0397			0
651204	41	2	8	20.9	122	74	5.3	4.19	1.02	1.23	2.22	18		4.7	40.8	0.461538	129.786	0	2.90486	3	3	0
665445	46	2	3	22.3	142	76	4.79	3.17	1.17	0.92	1.76	10.6	17.3	3.07	40.8	0.461538	125.307	0	4.96646	3	3	0
670187	49	2	8	25.8	128	84	5.4	3.42	2.69	0.89	1.73	12	28	4.6	40.8	0.461538	122.694	0	2.83094	3	3	0
680967	66	2	2	23.5	152	87	4.82	5.83	1.46	1.92	3.37	15.5		3.19	40.8	0.461538	108.883	0	2.6256			0
6525	61	2	4	29.3	184	92	4.82	7.29	4.06	1.07	5.15	28		3.93	40.9	0.46267	112.685	0	4.01369			0
9350	52	2	2	24.3	102	73	4.6	4.41	0.66	1.48	2.8	7		5.4	40.9	0.46267	120.039	0	2.05339			0
12071	41	2	12	21.7	111	75	4.79	4.99	1.12			16.8	23.1		40.9	0.46267	129.682	0	2.52977			0
46938	35	2	9	24	103	64	4.8	4.44	0.9	1.14	2.5	16.6	22.8	4.8	40.9	0.46267	135.265	0	3.09651			0
89720	35	2	3	19.9	142	80	4.5	3.49	0.61	1.39	1.91	31.5		4.07	40.9	0.46267	135.265	0	5.17454	3	3	0
112473	30	2	2	21.1	108	73	3.94	4.81	0.46			12.7		5.41	40.9	0.46267	140.1	0	2.07803			0
178848	34	2	9	20.2	101	67	4.57	4.07	0.84	1.09	2.59	14		2.73	40.9	0.46267	136.218	0	2.02327			0
190411	59	2	2	27	158	81	5.55	4.14	1.45			16.9	25.9	4.05	40.9	0.46267	114.279	0	3.62218	3	3	0
199888	41	2	9	19.3	119	78	5.56	3.52	0.8	1.14	1.98	9.3		2.36	40.9	0.46267	129.682	0	2.03149			0
204541	33	2	2	21.5	105	61	3.98	4	0.44			19.6		3.9	40.9	0.46267	137.178	0	3.9781			1
217825	27	2	2	25.1	122	84	6.56	4.45	1.83			81.6		3.52	40.9	0.46267	143.084	1	2.74059			0
239844	27	2	3	34.7	120	88	4.38	4.49	0.63			11.9	14.8	2.97	40.9	0.46267	143.084	0	2.52977	3	3	0
320094	33	2	4	21.1	101	64	5.05	6.69	0.72	1.79	4.21	10.3	18.4	3.82	40.9	0.46267	137.178	0	2.13826			0
323408	39	2	13	20.7	93	46	4.54	4.59	1.04	1.38	2.76	21.4	31	2.89	40.9	0.46267	131.517	0	2.03149			0
325699	29	2	13	21.1	108	52	5.1	4.04	0.47			12.1	16.5	3.7	40.9	0.46267	141.087	0	2.05065			0
353295	32	2	3	19.2	113	68	5.07	3.73	0.69			7.1		4.11	40.9	0.46267	138.145	0	3.14305	3	3	0
380595	30	2	2	16.2	113	63	4.64	5.32	0.62	2.3	3.01	9.6		3.17	40.9	0.46267	140.1	0	2.9514			0
452581	34	2	13	24.6	114	56	4.62	3.6	0.78			26.1		4.08	40.9	0.46267	136.218	0	2.06982	3	3	0
467111	29	2	3	16.7	81	50	4.5	3.39	0.81			8.2	17.8	1.67	40.9	0.46267	141.087	0	2.95414	3	3	0
477863	32	2	7	32.5	139	66	3.8	4.36	0.94	0.85	2.45	14		3.9	40.9	0.46267	138.145	0	5.0705			0
485673	54	1	7	23.8	104	62	6	5.06	1.73	1.15	2.61	33		3.4	40.9	0.46267	134.123	1	4.1013			0
501559	29	2	7	21.45	123	85	4.3	5.05	0.52	1.75	2.47	16		4.8	40.9	0.46267	141.087	0	4.94456			0
518637	38	2	3	21.6	131	83	5.15	3.66	0.75	1.56	2.15	13.3		2.55	40.9	0.46267	132.444	0	2.03149	3	3	0
519118	49	2	3	23.4	124	88	5.39	5.19	1.28	1.28	3.18	24.5		3.77	40.9	0.46267	122.595	0	2.03149	3	3	0
519459	29	2	2	19.9	104	66	5.53	4.23	0.67			9.5	17.6	3.64	40.9	0.46267	141.087	0	2.19849			0
531935	54	2	11	25.6	134	74	6.21	4	0.75	1.14	2.51	17.4		5.07	40.9	0.46267	118.364	1	2.33812			0
550942	31	2	9	20.8	111	76	3.95	3.77	0.69			13.9	17.4	2.94	40.9	0.46267	139.119	0	4.69815			0
561754	30	2	4	20	100	55	5.12	4.04	0.37			40.1		3.94	40.9	0.46267	140.1	0	2.74606			0
564779	38	2	2	19.4	103	66	4.64	5.96	1.1			20.7	23		40.9	0.46267	132.444	0	2.06982			0
580645	52	2	13	23.9	128	77	5.8	4.38	1.28			14.6		3.3	40.9	0.46267	120.039	0	2.00684			0
581449	33	2	9	23.4	112	73	5.13	5.72	1.47	1.14	3.8	7.2	13.1	3.12	40.9	0.46267	137.178	0	4.10678			0
587288	37	2	3	19.5	96	65	3.68	4.58	1.41	1.43	2.83	19.1		4.87	40.9	0.46267	133.377	0	3.93155	3	3	0
629864	47	2	2	18.2	102	76	4.63	4.87	0.98	1.59	2.94	16.9		3.37	40.9	0.46267	124.33	0	3.90691			0
638157	38	2	9	26	129	83	4.4	4.78	2.01	1.22	2.73	21.6		3.68	40.9	0.46267	132.444	0	4.68446			0
647977	35	2	13	24.4	134	82	5.35	5.64	0.69			9.9	15.3	4.95	40.9	0.46267	135.265	0	2.01232			0
633684	53	2	11	22.2	125	73	5.22	6.23	7.06			24.1	23.1	3.7	40.97	0.463462	119.132	0	2.09719			0
3492	33	2	5	18.4	102	67	4.4	4.16	2	1.65	1.88	15	19	3.69	41	0.463801	137.068	0	2.24504			0
5016	34	2	8	23.7	116	66	5.4	4.24	1.74			27		3.7	41	0.463801	136.109	0	5.0705	3	3	1
14426	36	2	5	19.1	100	64	4.4	2.96	0.4	1.13	1.76	8		3.01	41	0.463801	134.21	0	2.84463			0
17686	34	2	5	21.2	102	69	4.1	3.5	0.39	1.15	1.98	10	20	3.02	41	0.463801	136.109	0	4.03012			0
45051	38	2	13	21.3	107	56	5.33	3.85	0.51			9.6	16.2	3.21	41	0.463801	132.338	0	2.00684			0
45685	43	2	2	21.3	109	62	5.85	4.84	0.81	1.26	3.08	10.6	16.5	3.54	41	0.463801	127.77	0	2.32444			0
68647	41	2	5	23.2	114	80	4.42	4	1			28			41	0.463801	129.578	0	4.14784			0
69785	35	2	5	19.4	124	80	3.96	4.2	0.8			36	30	2.73	41	0.463801	135.156	0	4.22177			0
74501	34	2	5	20	112	74	5.01	4.6	1			10	17	3.9	41	0.463801	136.109	0	4.12047			0
78040	50	2	5	23.1	118	74	4.25	3.9	0.6			15	21	3.29	41	0.463801	121.64	0	3.98084			0
82856	34	2	3	30	116	73	4	3	2			23		2	41	0.463801	136.109	0	5.23751	3	3	0
83679	36	2	2	26.4	134	82	3	3	1			16		5	41	0.463801	134.21	0	4.59959			0
85912	44	2	5	23.9	89	59	5.7	3.76	1.18	1.11	2.12	8	14	3.4	41	0.463801	126.876	0	2.00958	3	3	1
91475	37	2	5	20	108	76	4.56	5	0.6	1.84	2.42	10		2.46	41	0.463801	133.271	0	3.83573			0
101807	34	2	5	19.1	103	77	4.7	2.78	0.7	1.37	1.22	14	16	2.83	41	0.463801	136.109	0	3.21971			0
102411	68	2	11	21.6	136	75	5.87	4.12	1.01	1.37	2.16	12.4		6.02	41	0.463801	107.192	0	3.07187			0
113441	34	2	2	17.9	99	57	3.86	3.92	0.55			15.3		3.22	41	0.463801	136.109	0	3.39767			0
115309	54	2	9	21.4	116	73	5.43	5.48	2.22	1.32	3.29	46.3	45	2.84	41	0.463801	118.269	0	2.49144			0
118879	32	2	2	16.6	112	67	3	5	1	1	3	9		4	41	0.463801	138.035	0	4.00821			0
124695	29	2	14	22.4	147	103	5.12	5.88	1.12	1.07	3.79	11.7	16.8	3.94	41	0.463801	140.974	0	2.20123			0
140474	58	2	12	21.5	140	77	4.9	5.41	1.12	2.01	3.04	21	14.9	4.4	41	0.463801	114.992	0	2.14648			0
141380	34	2	5	23.8	112	70	4.04	4.5	0.6			15	20	3.13	41	0.463801	136.109	0	2.9295			0
142194	41	2	5	26.5	117	74	4.65	4.6	0.49			9	14	3.89	41	0.463801	129.578	0	3.92608			0
148295	43	2	2	19.5	109	60	4	4	0			17	20	4	41	0.463801	127.77	0	3.08008			1
156296	36	2	5	24.2	122	69	4.89	4.1	0.5	1.28	2.31	12	17	5.08	41	0.463801	134.21	0	3.2334			0
167962	41	2	5	21.8	105	57	5.5	4.66	1.13	0.89	3.02	13	20	4.3	41	0.463801	129.578	0	4.91992			0
179680	27	2	5	18.9	103	75	5.08	3.84	0.49			11		4.66	41	0.463801	142.969	0	3.86311			0
181740	34	2	13	19.5	109	88	4.27	3.6	0.68			11			41	0.463801	136.109	0	2.46954			0
183001	44	2	13	23.8	105	63	4.54	3.26	0.96			9	13.7	4.25	41	0.463801	126.876	0	2.01232			0
199273	28	2	3	17.1	137	71	5.04					11.2			41	0.463801	141.968	0	2.19576			0
199991	40	2	2	25.7	112	90	4.15	4.76	1.38			21.7		5.64	41	0.463801	130.492	0	2.50787			0
213214	36	2	5	29.7	111	70	5.14	5.12	0.85	1.41	2.86	12		4.66	41	0.463801	134.21	0	4.9911			0
217843	49	2	2	25.2	100	58	3.54	4.11	1.55	1.16	2.23	16.7		4.36	41	0.463801	122.497	0	4.14237			0
228353	32	2	2	18.9	104	65	3	4	0			14	22	3	41	0.463801	138.035	0	4.28474			0
235759	41	2	9	21.3	119	77	5.25	3.11	1.12			24.8	21.3	4.63	41	0.463801	129.578	0	2.14648			0
242339	29	2	5	25.1	117	81	4.28	4.81	0.4			15	21	3.59	41	0.463801	140.974	0	4.93634			0
243393	28	2	2	18.4	110	75	4	4	0			13	18	3	41	0.463801	141.968	0	2.10541			0
243896	37	2	5	18.8	119	72	4.55	4.5	0.5	1.32	2.75	25	22	4.03	41	0.463801	133.271	0	3.85216			0
252068	37	2	4	22.7	116	72	4.35	3.92	0.81			11.8	17.6	3.84	41	0.463801	133.271	0	2.71321			0
263979	51	2	5	22.5	129	75	5.22	5.3	0.8	1.43	3.32	11	22	5.7	41	0.463801	120.788	0	4.04381			0
269294	39	2	2	20.2	113	69	5.27	5.99	1.63	1.46	3.74	15.5		3.16	41	0.463801	131.411	0	3.1102	3	3	0
291717	39	2	5	18.5	108	64	3.95	4.1	0.9	1.56	1.91	21		3.71	41	0.463801	131.411	0	4.13963			0
327419	34	2	3	18.3	95	59	4.48	3.46	0.39			5.5		5.21	41	0.463801	136.109	0	5.24298	3	3	0
334036	28	2	5	20.4	110	75	4.04	4.3	2.1	1.69	1.87	12		3.98	41	0.463801	141.968	0	2.85284			0
335481	28	2	13	28.8	149	93	4.46	4.84	1.24			13.1		4.57	41	0.463801	141.968	0	3.08556	3	3	0
337606	42	2	8	20	115	72	4.5	4.41	0.63			9.3	13.4	4	41	0.463801	128.671	0	2.05065	3	3	0
338826	41	2	9	22.2	115	74	4.47	3.34	1.71			10.2		3.47	41	0.463801	129.578	0	2.17385			0
343722	28	2	5	22.9	100	77	4.44	3.6	0.39			10	17	2.75	41	0.463801	141.968	0	2.0616			0
354472	38	2	5	22.8	88	56	4.6	4.1	0.6	1.6	1.78	25		2.57	41	0.463801	132.338	0	4.12047			0
382129	44	2	5	23.4	102	74	4.81	5.77	2.71	1.11	3.4	36		4.25	41	0.463801	126.876	0	3.80287			0
388435	40	2	3	17.9	97	58	3.73	3.58	0.66	1.45	2.06	10.3		3.52	41	0.463801	130.492	0	2.14921	3	3	0
399296	52	2	5	24.5	134	77	5.65	3.94	1.36	1.14	1.95	20		3.75	41	0.463801	119.943	0	5.06229			0
400398	37	2	7	25.3	83	55	5.7	5.86	0.68			10.1		4.3	41	0.463801	133.271	0	2.94319			0
404107	53	2	5	22.5	99	68	4.21	3.5	0.8			36	39	3.03	41	0.463801	119.103	0	2.06982			0
423523	30	2	3	22.1	105	63	4.34	3.97	1.16			11.7		2.38	41	0.463801	139.988	0	2.98973	3	3	1
437111	47	2	5	23.1	149	88	4.79	3.8	0.5			18			41	0.463801	124.23	0	2.05339			0
439112	51	2	5	21.8	111	72	4.56	4.7	1			12	16	2.68	41	0.463801	120.788	0	2.07255			0
441658	35	2	4	21.6	110	69	5.39	4.4	1.37			7.8		3.81	41	0.463801	135.156	0	2.12457			0
455965	52	2	3	22.7	147	88	5.36	4.34	0.83	1.27	3.01	17.7		3.79	41	0.463801	119.943	0	3.69336	3	3	0
456815	33	2	2	22.8	117	69	4	4	0			23	19	3	41	0.463801	137.068	0	3.26078			0
469125	33	2	4	19.2	100	62	4.88	4.41	0.91	1.54	2.14	10.9		3.83	41	0.463801	137.068	0	2.13552			0
486525	63	2	2	21.1	122	80	5.33	5.79	1.46			14.1	20.3	5.33	41	0.463801	111.024	0	2.42847			0
486751	31	2	3	19.6	116	71	4.69	4.14	0.83			5.5			41	0.463801	139.008	0	3.03901	3	3	0
525648	32	2	9	20.4	109	60	3.77	4.22	0.5			21.4	26.3	4.49	41	0.463801	138.035	0	2.0397			0
542906	35	2	5	21.6	102	69	3.9	4.6	0.6			13		4.01	41	0.463801	135.156	0	2.02053			0
556137	34	2	3	20.5	97	61	4.63	3.86	0.36			15.1		4.68	41	0.463801	136.109	0	5.23477	3	3	0
558401	31	2	5	24.3	106	74	4.58	4.28	1.8			37	26	2.99	41	0.463801	139.008	1	3.92882			0
561435	30	2	9	22.1	111	63	3.77	3.95	0.87			16.7		3.99	41	0.463801	139.988	0	4.7885			0
567941	37	2	5	22.9	111	70	4.67	3.67	0.39			27		2.21	41	0.463801	133.271	0	3.99179			0
571907	39	2	5	21.2	124	81	5.27	4.57	0.81			23		3.72	41	0.463801	131.411	0	4.03285			0
584328	52	2	5	29	142	98	6.21	5.92	2.31	1.26	3.37	25	27	3.71	41	0.463801	119.943	1	4.8898			0
597036	58	2	5	22.7	138	77	4.25	6.8	1.6			36	32	4.39	41	0.463801	114.992	0	2.19302			0
600809	34	2	5	20.1	104	64	4.27	5.1	0.7	1.62	2.91	33		3.41	41	0.463801	136.109	0	2.83915			0
607692	59	2	4	27.9	163	95	6.11	6.12	3.14	1.34	3.46	20.7		5.32	41	0.463801	114.187	0	2.04244			0
610172	56	2	5	23.6	126	75	6.28	6.42	8.14	1.01	1.97	72		5.42	41	0.463801	116.619	0	3.97536	3	3	1
617594	45	2	5	25.2	101	60	4.64	4.6	0.4			16	18	3.95	41	0.463801	125.988	0	3.98084			0
620285	47	2	5	19.6	122	73	4.36	4.3	0.9	1.68	1.96	10		2.93	41	0.463801	124.23	0	4.58864	3	3	0
622218	39	2	5	25	117	70	4.33	4.54	0.8			30	21	3	41	0.463801	131.411	0	3.89049			0
629748	31	2	5	23.4	108	74	4.36	4.7	1.1	1.71	2.39	23		2.97	41	0.463801	139.008	0	4.22177	3	3	1
645338	41	2	5	16	96	61	4.59	3.97	0.8	1.64	1.85	9	14	3.74	41	0.463801	129.578	0	4.04654			0
650177	38	2	5	18.6	108	75	4.32	3.9	0.5			14	16	3.45	41	0.463801	132.338	0	4.27379			0
661745	30	2	7	21.3	107	74	4.9	5.04	0.79	1.37	2.77	10		3.8	41	0.463801	139.988	0	5.12799			0
665209	37	2	5	18.5	109	63	5.16	4.1	1.8			37	28	3.06	41	0.463801	133.271	0	4.87337			0
673639	42	2	5	28.9	143	82	6.04	4.94	0.84			33	27	6.78	41	0.463801	128.671	0	4.02464			0
677858	54	2	9	24	144	82	5.63	4.58	0.73			12.7	18.2	3.8	41	0.463801	118.269	0	2.58727			0
685063	60	2	5	21.2	168	84	4.94	6.19	1.29	1.38	3.02	27	29	4.05	41	0.463801	113.388	0	4.89802			0
11111	50	2	7	24.8	106	63	6.2	3.91	0.5			14.1			41.1	0.464932	121.542	0	2.30527			0
22589	39	2	7	21.3	97	60	4.86	4.23	0.33	1.65	2.53	84		4.4	41.1	0.464932	131.306	0	2.02875			0
32876	48	2	4	21.1	105	64	5.19	6.11	0.84	2.49	3.23	446.9	251.8	3.71	41.1	0.464932	123.262	0	5.0924			1
73988	73	2	2	28.4	192	100	5.22	4.79	2.8	1.19	2.6	66.5		4.95	41.1	0.464932	103.41	0	2.00958			0
88863	37	2	13	21.3	109	71	4.35	3.26	1.14			61.4		5.55	41.1	0.464932	133.164	0	3.10198			0
96704	28	2	4	19.2	99	62	5.01	3.61	1.2			13.1			41.1	0.464932	141.855	0	2.9076			0
143985	56	2	3	25.9	128	98	4.56	4.53	0.6	1.41	2.16	30.2		4.86	41.1	0.464932	116.526	0	3.51814	3	3	0
157576	64	2	13	21.1	123	74	4.71	6.56	1.06	2.3	3.38	24.4		2.84	41.1	0.464932	110.158	0	2.83641			0
163627	28	2	3	18.2	116	75	3.32					12.2			41.1	0.464932	141.855	0	2.01232	3	3	0
178178	35	2	13	28.5	113	76	5.48	5.52	2.95	1.14	3.28			3.03	41.1	0.464932	135.048	0	2.87474			0
222378	51	2	4	24.6	111	72	4.75	4.37	1.99			25.4	23.5	3.5	41.1	0.464932	120.692	0	2.97604			0
238414	34	2	2	19.6	106	68	4.57	3.7	1	1.52	2.01	7		2.72	41.1	0.464932	136	0	3.02806			0
260123	27	2	3	20	109	72	5.01	4.91	0.68			12.3		2.71	41.1	0.464932	142.855	0	2.08077	3	3	0
263664	56	2	2	23.7	172	88	6.65	6.49	1.48	1.37	4.17	27.5		3.46	41.1	0.464932	116.526	1	3.89049			0
283622	36	2	3	21.5	104	61	3.95	3.76	0.86			12.7		2.58	41.1	0.464932	134.103	0	4.09856	3	2	0
311204	23	2	4	22	122	76	4.97	4.05	0.65	1.24	2.39	33		2.66	41.1	0.464932	146.926	0	2.66393			0
377441	27	2	9	24.5	109	68	4.78	4.14	0.89	1.07	2.52	14.9		4.01	41.1	0.464932	142.855	0	2.88843			0
403352	27	2	2	18.2	108	73	3.82	4.22	0.73	1.1	2.73	11.2		3.55	41.1	0.464932	142.855	0	4.00548			0
444868	24	2	4	25.5	123	66	5.15	4.84	0.93	2.1	2.69	21		3.13	41.1	0.464932	145.897	0	2.04244			0
500322	51	2	2	22.3	103	72	4.79	5.21	1.22	1.23	3.04	16.5		4.22	41.1	0.464932	120.692	0	3.06366			0
509728	49	2	4	22.6	89	56	6.97	4.19	2.41	1.12	2.22	20		4.42	41.1	0.464932	122.399	1	2.96235			0
511273	29	2	9	20.7	133	77	5.68	5.22	0.6	1.8	2.72	13.4		2.67	41.1	0.464932	140.862	0	3.04997			0
525221	47	2	2	26.5	129	83	5.05	6.25	1.75			19.6		2.35	41.1	0.464932	124.131	0	3.77823			0
532594	27	2	7	19	95	58	4.6	4.79	0.41			9		3.7	41.1	0.464932	142.855	0	4.27652			0
537508	31	2	3	22.7	116	69	4.39	5.25	0.49			7.8		3.99	41.1	0.464932	138.897	0	3.13484			0
549275	45	2	2	26.8	139	87	4.08	4.5	1.3			17.2			41.1	0.464932	125.887	0	4.10404			0
566219	49	2	7	25.9	125	73	4.6	5.18	1.86	1.22	2.84	31		4.2	41.1	0.464932	122.399	0	4.04107			0
574055	36	2	2	23.7	104	72	4.05	3.27	0.59			11		2.22	41.1	0.464932	134.103	0	2.74059			0
579538	76	2	11	24.5	141	114	5.91	5.93	2.6			13.9	17.8	2.85	41.1	0.464932	101.253	0	2.07803	3	3	0
609700	26	2	14	20.3	135	75	4.98	3.81	0.72			9	13.5	2.94	41.1	0.464932	143.862	0	2.19028			0
610645	33	2	13	23.6	124	75	4.51	3.63	0.38			9.1	15.5	5.49	41.1	0.464932	136.959	0	2.02875			0
632713	45	2	4	23.1	114	63	5.44	3.93	0.4	1.08	2.58	8.6	17.3	4.29	41.1	0.464932	125.887	0	4.09309			0
25	51	2	14	21.4	123	66	4.6	4.77	1.29			12.1	13.2	3.1	41.2	0.466063	120.595	0	2.03696			0
873	49	2	4	20.1	93	60	5.47	5.75	1.2	1.85	3.02	21.2		6.42	41.2	0.466063	122.302	0	2.39836			0
16920	33	2	3	21	102	61	3.93	3.71	1.05	1.26	2.04	21.8		4.82	41.2	0.466063	136.85	0	5.0705			0
62658	61	2	4	25.9	130	78	3.47	6.22	1.89			14.9	39.5	4.66	41.2	0.466063	112.415	0	4.14511	3	3	0
66308	34	2	9	15.5	124	70	5.29	4.58	0.76	1.53	2.68	14.9		4.09	41.2	0.466063	135.892	0	2.08077			0
92362	34	2	13	21.3	122	70	4.86	3.52	0.52	1.82	1.57	12		4.49	41.2	0.466063	135.892	0	2.55168			0
116339	59	2	2	26.4	138	82	5.49	4.72	1.45	1.51	2.57	19		4.1	41.2	0.466063	114.005	0	2.99247	3	3	0
121210	34	2	3	18.4	118	73	4.87	3.46	0.48			19.1		3.84	41.2	0.466063	135.892	0	5.2731	3	3	0
132027	33	2	11	19.9	97	56	4.44	3.34	0.51	1.75	1.51	20.6	20.4	3.52	41.2	0.466063	136.85	0	2.99795			0
149966	72	2	9	28.1	155	74	4.95	6.25	2.02			38.2		4.38	41.2	0.466063	104.056	0	3.98905			0
163799	48	2	11	26.4	121	77	4.67	5.56	0.64			9.6		4.73	41.2	0.466063	123.164	0	2.09446			0
174834	46	2	4	19.2	107	72	4.93	4.81	0.8	1.39	2.99	13.9	18.7	3.27	41.2	0.466063	124.906	0	2.24778			0
175674	48	2	3	20.9	117	72	6.64	4.96	0.62	1.42	2.48	9.3		6.31	41.2	0.466063	123.164	0	2.01232	3	3	0
190368	68	2	2	19.2	133	86	6.2	6.6	2.5	1.73	4.17	15.1		4.77	41.2	0.466063	107.021	0	2.00958			0
203894	33	2	11	16.2	115	70	5.26	3.84	0.69			9.2		4.01	41.2	0.466063	136.85	0	2.1191			0
210272	39	2	3	19.1	117	69	4.17	5.33	1.64	1.71	3.3	11.1		2.89	41.2	0.466063	131.202	0	4.25188	3	3	0
216280	46	2	7	19.9	107	63	4.8	4.52	0.45	1.52	2.79	21.2	25.1	5.59	41.2	0.466063	124.906	0	2.08624			0
228095	51	2	4	24.9	123	80	4.77	4.76	6.12			27.9			41.2	0.466063	120.595	0	4.74743			0
242423	34	2	9	21.8	125	77	4.02					12.7			41.2	0.466063	135.892	0	4.86242	3	3	0
251570	65	2	2	26.4	143	69	5.85	6.61	2.67	1.29	4.02	17		3.85	41.2	0.466063	109.3	0	2.00958			0
266729	33	2	2	17.9	104	78	4.12	4.77	1.04			11.1		4.63	41.2	0.466063	136.85	0	3.0308			0
340890	43	2	2	20.1	107	74	5.9	5.24	1.6	1.72	2.67	13.2	17.8	2.62	41.2	0.466063	127.567	0	2.43669			0
347439	37	2	2	25.5	97	74	6.6	4.97	1.56			19.6		4.1	41.2	0.466063	133.058	0	2.00137	3	3	0
372917	32	2	9	27.3	129	76	4.38	3.03	0.56			22.4		5.14	41.2	0.466063	137.815	0	2.79808			0
418509	31	2	3	20.4	127	67	4.87	3.13	2.3	1.08	1.57	8.8		2.82	41.2	0.466063	138.786	0	2.1629	3	3	1
418633	36	2	7	19.3	100	65	4.7	4.2	0.71	1.48	2.33	15.7		4	41.2	0.466063	133.996	0	2.1191			0
444648	27	2	3	16.8	138	85	5.87	5	0.62	1.93	3.14	13.9	26	3.59	41.2	0.466063	142.741	0	3.94798	3	3	0
449282	34	2	9	20.4	106	71	4.58	4.98	1.16			13.6	20.3	0.76	41.2	0.466063	135.892	0	2.88296			0
488620	40	2	2	21.9	123	91	4.14	4.11	0.41	1.6	2.45	31.2		4.47	41.2	0.466063	130.283	0	3.89596	3	3	0
489939	67	2	2	28.8	158	67	5.13	5.86	2.37	1.46	3.64	21.6		5.6	41.2	0.466063	107.775	0	2.00958			0
490708	37	2	2	20.5	113	78	4.78	5.55	1.23	2.05	3.17	24.4	22.5	2.07	41.2	0.466063	133.058	0	2.07803	3	3	0
491371	35	2	9	19.7	91	56	5.26	4	0.74			10.5		3.59	41.2	0.466063	134.941	0	4.02464			0
491936	33	2	3	18.2	92	59	4.09	5.16	0.66	1.84	2.76	13.2		4.19	41.2	0.466063	136.85	0	2.13826	3	3	0
514986	36	2	2	24.7	96	64	3.46	4.44	2.26	1.28	2.17	14.7		3.75	41.2	0.466063	133.996	0	4.10678			0
518829	31	2	7	24.16	127	83	5	4.86	0.48	1.58	2.64	21		4.7	41.2	0.466063	138.786	0	4.9692			0
609985	37	2	2	19.7	128	84	4.41	4	1.24	1.52	2.11	12.3		5.26	41.2	0.466063	133.058	0	2.08077	3	3	0
663076	39	2	4	21.6	106	73	4.36	4.97	0.89	1.49	3.04	12.3		3.8	41.2	0.466063	131.202	0	2.99247			0
29104	36	2	8	22.3	104	68	4.8	3.37	0.52			22.2		3.3	41.3	0.467195	133.89	0	3.1102			0
36701	40	2	2	25.7	111	68	4.89	3.75	0.86	1.36	1.74	12.2		3.78	41.3	0.467195	130.18	0	3.02533			0
41942	46	2	2	27.6	103	65	4.63					6.4	14.8	3.42	41.3	0.467195	124.807	0	5.14168			0
55458	52	2	3	20.9	151	100	4.62	4.45	1.11	1.81	2.19	23.4		5.67	41.3	0.467195	119.656	0	3.03901	3	3	0
95422	48	2	3	25.1	124	76	5.34	5.37	2.43	1.09	3.19	16.7		2.87	41.3	0.467195	123.066	0	2.75702	3	3	0
109383	47	2	3	22	108	63	4.75	3.98	1.03	0.88	2.55	14.7	18.7	3.06	41.3	0.467195	123.933	0	2.33265	3	3	0
141674	74	2	2	21.1	118	70	5.55	5.21	2.4	0.99	2.58	9.4	15.2	5.03	41.3	0.467195	102.522	0	2.987			0
172656	59	2	2	20.2	118	68	5.41	5.53	1.76	1.38	2.96	19.3		5.03	41.3	0.467195	113.915	0	3.18686			0
175595	30	2	9	23.3	114	69	4.79	3.66	0.6			15.2		3.24	41.3	0.467195	139.653	0	3.00068			0
221255	30	2	4	21.7	126	63	5.4	4.15	0.56	1.04	2.64	9.9		4.2	41.3	0.467195	139.653	0	2.14648			0
231177	32	2	9	23.3	113	65	3.97	5.02	1.51	1.8	2.5	39.1		2.6	41.3	0.467195	137.705	0	3.45791			0
248342	33	2	3	19.9	102	71	4.64	3.28	0.36	1.42	1.52	10.6		4.32	41.3	0.467195	136.741	0	3.2553	3	3	0
255037	39	2	9	24.9	118	68	4.7	4.87	1.54			15.6		4.64	41.3	0.467195	131.098	0	5.08693			0
279933	78	2	2	24.2	155	85	5.54	5.54	1.37			16.9	30	3.94	41.3	0.467195	99.6816	0	2.96235			0
282293	31	2	2	18.2	110	63	4.09	3.79	0.67	1.7	2.03	13.3	21.5	4.27	41.3	0.467195	138.676	0	5.09514			0
288400	34	2	13	27.2	139	78	5.21	3.42	0.81	0.89	2.17	18.4		3.53	41.3	0.467195	135.784	0	2.87748			0
299959	34	2	4	19.6	93	60	5.24	5.13	1.01	1.84	2.44	9.7		4.79	41.3	0.467195	135.784	0	2.89117			0
302789	61	2	11	18.2	111	64	5.08	5.66	0.76	1.81	3.32	12.4		4.02	41.3	0.467195	112.325	0	2.20397			0
330389	30	2	13	20.7	110	74	4.5	3.25	0.69			13		4.23	41.3	0.467195	139.653	0	2.01232			0
336852	46	2	13	27.8	119	62	4.84	4.1	0.77			9.6	16.2	5.21	41.3	0.467195	124.807	0	2.01232			0
338196	34	2	3	21	99	61	5.24	4.56	1.24	1.6	2.44	13.8	18.5	3.94	41.3	0.467195	135.784	0	3.14853	3	3	0
344372	47	2	9	20.9	116	75	4.55	5.1	1.14	1.36	3.13	7.4		3.84	41.3	0.467195	123.933	0	2.0616			0
354369	37	2	2	22.3	107	53	4.49	5.1	0.81	1.49	3.1	25.1		3.64	41.3	0.467195	132.952	0	4.03285			0
363270	27	2	2	16.5	90	64	4.55	3.33	0.93	1.38	1.8	12.5		3.89	41.3	0.467195	142.628	0	2.48871	3	3	0
375565	40	2	2	25.9	115	77	5.24	4.21	0.97	0.66	3.1	10.6		3.69	41.3	0.467195	130.18	0	3.84668			0
393052	30	2	4	22.2	99	56	5.29	4.78	1.27			45.1	29.9	3.04	41.3	0.467195	139.653	0	2.75428			0
393578	33	2	3	19.6	101	55	4.88	4.27	0.51			9.7			41.3	0.467195	136.741	0	4.02464	3	3	0
397978	43	2	2	24.1	125	81	5.35	3.2	0.74	1.21	1.75	46.7	53.5	2.72	41.3	0.467195	127.465	0	3.91239			0
399013	59	2	4	22.2	132	66	6.04	7.15	3.85			22.6		6.48	41.3	0.467195	113.915	0	3.2909			0
400532	36	2	3	18.8	99	72	5.04	6.88	0.88	2.16	4.27	13.8		3.19	41.3	0.467195	133.89	0	2.02875	3	3	0
404731	41	2	7	21.4	107	63	5.18	3.6	0.64			8.2		4.21	41.3	0.467195	129.269	0	3.10472			0
407688	31	2	3	19.7	94	63	5.14	4.46	0.78			9.7			41.3	0.467195	138.676	0	2.00137	3	3	0
445272	31	2	4	22.9	124	74	4.85	6.59	0.9	2.25	3.96	18.8		3.53	41.3	0.467195	138.676	0	2.05065			0
491038	29	2	2	19.3	100	64	5.88	2.79	1.24	1.17	1.52	264.1	147.3	4.39	41.3	0.467195	140.638	0	2.89391			0
492134	67	2	2	22.1	138	68	5.7	4.51	1.61			11.7	19.6	4.54	41.3	0.467195	107.69	0	2.79535			0
492909	53	2	4	19.8	93	54	4.9	5.26	0.56	1.65	3.02	13.4		4.7	41.3	0.467195	118.818	0	2.91034			0
493304	31	2	4	21.7	111	81	4.73	4.84	1.92			8.8	12.2	2.61	41.3	0.467195	138.676	0	2.45859			0
501117	40	2	2	21.8	100	68	3.92	5.83	0.75	1.36	3.86	8.8	17.2	4.52	41.3	0.467195	130.18	0	3.87132			0
514226	28	2	3	17	133	84	4.75	3.57	1.05			7.3		2.85	41.3	0.467195	141.629	0	3.14031	3	3	0
526125	40	2	2	20.5	106	75	4.53	4.39	0.76					4.6	41.3	0.467195	130.18	0	3.97536			0
531617	35	2	2	24.5	131	79	5.61	4.1	3.13	0.99	2.23	39.7	32.1	3.11	41.3	0.467195	134.833	0	2.68857			0
604869	59	2	3	29.2	136	75	5.67	5.18	1.33	1.74	3.03	26.1		4.33	41.3	0.467195	113.915	0	2.11362	3	2	0
606177	36	2	13	23.5	127	84	4.25	3.98	0.95			10.2	16.9	3.92	41.3	0.467195	133.89	0	2.01232			0
611704	45	2	13	17.9	103	55	4.35	3.98	0.76	1.63	2.04	8.5	13	3.11	41.3	0.467195	125.687	0	2.20945			0
638019	36	2	9	32.5	110	58	4.79	4.87	4.4			13.1		3.28	41.3	0.467195	133.89	0	2.70226			0
639104	40	2	2	23.3	103	70	4.33	4.77	0.83	1.15	3.05	9.5		3.69	41.3	0.467195	130.18	0	2.0178			0
639389	61	2	2	21.1	119	69	5.9	5.01	1.25	1.3	3.09	21.5		3.69	41.3	0.467195	112.325	0	3.20602			0
640318	52	2	3	27.9	131	80	4.68	3.89	3.73	1.06	1.93	13.6	21.9	3.57	41.3	0.467195	119.656	0	2.89117	3	3	0
647975	35	2	2	27.2	125	94	4.75	5.18	4.72	1.2	2.29	24.7		2.95	41.3	0.467195	134.833	0	2.96235			0
651099	40	2	2	20.6	109	64	4.37	4.28	0.95	1.44	2.32	23.4	22.9	3.89	41.3	0.467195	130.18	0	4.97741	3	3	0
659691	47	2	4	26.1	126	78	4.87	5.7	1.16	1.1	3.63	12.6		4.36	41.3	0.467195	123.933	0	3.03628			0
664626	66	2	9	26.1	119	71	4.89	6.24	2.36	1.25	3.83	17.3		4.71	41.3	0.467195	108.449	0	2.11362			0
1123	37	2	12	18.1	101	66	4.64	5.39	1.15	1.77	3.06	8.4	19.2	3.5	41.4	0.468326	132.847	0	2.01232			0
6823	40	2	7	19.4	107	72	5	3.76	0.6			19	22	4.3	41.4	0.468326	130.077	0	4.87064			0
18178	28	2	2	20	116	71	4.5	3.59	0.94			12.5	20.4	3.94	41.4	0.468326	141.517	0	2.18754			0
18710	37	2	8	17.4	126	64	4.8	4.02	0.59			14		3.1	41.4	0.468326	132.847	0	2.03149	3	3	0
19286	34	2	3	22.7	109	74	4.69	5.14	2.64			12.1		3.35	41.4	0.468326	135.676	0	2.0835	3	3	0
23572	34	2	4	25.1	126	79	4.76	4.26	1.34	1.29	2.24	22.5		3.6	41.4	0.468326	135.676	0	2.987			0
52984	40	2	3	24.2	101	76	5.17	4.44	0.93	1.49	2.82	19		5.49	41.4	0.468326	130.077	0	2.07529	3	3	0
60501	34	2	3	21.7	96	64	5.81	4.84	0.55			16.2		3.25	41.4	0.468326	135.676	0	3.77276	3	3	0
73541	32	2	3	18.8	101	64	5.24	3.65	1.2	1.24	1.68	12.8		3.07	41.4	0.468326	137.596	0	2.93498	3	3	0
75387	37	2	4	20.6	118	74	4.61	4.15	0.76	1.51	2.49	7.5		2.65	41.4	0.468326	132.847	0	3.04723			0
92204	34	2	3	25.2	114	75	4.72	3.16	0.46	1.31	1.8	9.6		3.06	41.4	0.468326	135.676	0	2.0178	3	3	0
104100	26	2	8	20.3	107	87	5	3.67	0.9			14	19	4	41.4	0.468326	143.519	0	2.05339	3	3	0
104662	33	2	3	19.4	108	76	4.85	3.57	0.44			26.9		3.23	41.4	0.468326	136.633	0	2.50787	3	3	0
169629	29	2	9	23	116	76	4.35	3.91	0.53			10.7	16.8	5.98	41.4	0.468326	140.526	0	3.18412			1
200244	28	2	3	18	98	66	4.7	3.99	0.61			15.5		2.64	41.4	0.468326	141.517	0	3.14305	3	3	0
204752	51	2	6	23.8	117	75	4.8	4.49	0.37			11.5		3.4	41.4	0.468326	120.404	0	2.15469			0
225288	33	2	8	22.8	107	60	4.6	5.67	1.14			12		3.2	41.4	0.468326	136.633	0	2.08898			0
234288	40	2	9	19.8	124	89	5.38	6.16	0.87			9.6		4.61	41.4	0.468326	130.077	0	2.75154			0
237431	45	2	4	22.7	94	63	5.1	1.78	0.99			16.7		5.01	41.4	0.468326	125.587	0	2.74333			0
254673	60	2	3	22.5	111	67	5.49	5.29	0.83	1.05	3.84	16.5		3.98	41.4	0.468326	113.028	0	2.85558	3	3	0
258428	70	1	11	22.8	185	92	5.77	4.01	0.57	1.62	2.11	9.5		3.42	41.4	0.468326	119.266	1	2.1629			0
268323	47	2	9	20.2	133	81	6.59	4.81	2.48	0.99	3	12	19	3.56	41.4	0.468326	123.835	1	3.718			0
283900	58	2	7	34.3	183	87	5.2	4.09	0.97	1.32	2.1	18	25	4.4	41.4	0.468326	114.627	0	4.88706			0
301516	32	2	3	26.4	114	72	4.53	4.95	1	1.65	3	19.1		6.63	41.4	0.468326	137.596	0	2.05339	3	3	0
309270	30	2	4	21.9	123	75	4.91	4.49	0.94			16		3.83	41.4	0.468326	139.543	0	2.74059			0
309682	36	2	9	23	92	55	5.1	5.1	1.91			53.4	25	3.9	41.4	0.468326	133.783	0	2.02601			0
315504	38	2	2	21.9	119	69	4.15	3.9	1.1	1.17	2.31	11.2		2.09	41.4	0.468326	131.917	0	3.97536	3	3	0
319486	31	2	13	24	112	66	5.2	4.92	0.78	1.4	2.96	13.3		2.79	41.4	0.468326	138.566	0	2.73785			0
327110	34	2	8	23.3	115	79	4.8	3.84	0.56	1.12	2.14	11	17	2.7	41.4	0.468326	135.676	0	4.50103	3	3	0
338264	43	2	13	22.2	100	51	5.39	5.4	0.95	1.5	3.11	9.4		5	41.4	0.468326	127.364	0	2.05886			0
340677	35	2	3	23	94	62	4.31	3.36	0.77	1.25	1.97	13.9	15.3	2.29	41.4	0.468326	134.727	0	3.54825	3	3	0
352299	34	2	3	28.9	119	83	4.34	4.83	0.96			16.9		3.62	41.4	0.468326	135.676	0	3.99452	3	3	0
363791	36	2	8	21.4	122	72	6	3.82	1.85	1.06	1.98	13		3.9	41.4	0.468326	133.783	0	5.05133	3	3	0
395794	64	2	11	18	128	73	5.3	4.78	0.79			15	22.6	3.93	41.4	0.468326	109.896	0	2.10267			0
397875	33	2	2	25.1	117	77	4.7	3.94	0.94			10.2		6.03	41.4	0.468326	136.633	0	2.05065			0
424242	33	2	2	21	118	80	4.24	4.35	0.94			10.5			41.4	0.468326	136.633	0	3.85216			0
461680	59	2	2	22	112	68	4.94	3.6	0.9	1.18	1.98	12.4		2.33	41.4	0.468326	113.824	0	2.61739			0
472494	33	2	3	19.4	110	72	4.81	4.74	0.77	1.55	2.79	11.5		3.45	41.4	0.468326	136.633	0	5.10609	3	3	0
472797	58	2	2	19.5	115	66	5.18	5.8	0.9	2.49	2.95	12.4		5.32	41.4	0.468326	114.627	0	3.0089			0
485483	32	2	13	24.2	123	71	5.06	4.43	0.42			11.7	17.8	6.21	41.4	0.468326	137.596	0	2.87474			1
494259	27	2	3	20.4	131	66	4.84	3.64	0.47	1.24	2.28	7.2		3.43	41.4	0.468326	142.514	0	2.31348	3	3	0
503908	44	2	8	21.7	107	73	5.1	3.48	0.49	1.19	2.14	20	26	6.1	41.4	0.468326	126.473	0	2.09446	3	3	0
505819	49	2	2	25.6	105	70	4.27	4.09	1.53	1.18	2.12	26.3		4.94	41.4	0.468326	122.108	0	2.91307			0
540240	40	2	13	20.7	116	74	4.8	3.05	0.56			15.5		5.02	41.4	0.468326	130.077	0	2.01232			0
571266	44	2	2	23.3	138	67	4.49	4.43	1.17	1.73	2.51	16.5		3.52	41.4	0.468326	126.473	0	3.0089			0
635451	43	2	2	21.4	105	66	5.18	4.85	1.1	1.43	2.96	14.8		3.66	41.4	0.468326	127.364	0	2.01232	3	3	0
637914	47	2	11	23.1	127	78	4.48	4.95	0.79	1.56	2.89	10.6		4.98	41.4	0.468326	123.835	0	2.00684			0
649680	33	2	14	22.3	96	59	5.04	3.06	0.52	1.27	1.56	12.4		3.06	41.4	0.468326	136.633	0	2.11636			0
659250	68	2	2	26.9	156	91	3.5	6.96	4.05	1.21	4.26	23.2		4.3	41.4	0.468326	106.851	0	4.65435			0
662241	45	1	11	26.4	129	84	5.26	5.42	0.84	1.31	3.4	16.9		4.97	41.4	0.468326	142.162	0	2.11088			0
678886	40	2	6	19.73	122	78	5.1	4.01	0.69	1.3	2.17	13		3.9	41.4	0.468326	130.077	0	4.72553			0
36950	52	2	2	24	128	88	2.89	6.32	1.47	1.69	3.78	17.5		4.7	41.5	0.469457	119.467	0	3.94798			0
45997	33	2	8	21.8	100	61	5.3	3.86	1.14			15.4	25.3		41.5	0.469457	136.525	0	2.07529	3	3	0
89939	56	2	2	21.1	137	84	5.79	5.71	0.71	1.97	3.58	21.3	23.7	4.79	41.5	0.469457	116.157	0	2.05339			0
99169	34	2	2	24.1	111	66	4.61	6.69	2.63			22.1		2.64	41.5	0.469457	135.569	0	2.37372			0
103355	27	2	3	22.4	121	71	4.84	4.06	0.98			10.6	21.4	2.67	41.5	0.469457	142.402	0	4.06023	3	3	0
159115	45	2	7	25.6	117	87	4.4	5.03	0.73	1.19	3.05	21		2.6	41.5	0.469457	125.488	0	4.07666			0
162395	29	2	13	18.9	104	67	4.8	4.53	0.63			14.6		3.27	41.5	0.469457	140.415	0	2.02327			0
188686	46	2	2	20.1	97	53	4.19	5.1	0.69			58.7	49.5	4.07	41.5	0.469457	124.609	0	3.09651	3	3	0
193520	77	2	3	22.5	146	76	4.69	5.99	1.71	1.48	3.51	14.5		3.98	41.5	0.469457	100.225	0	2.99247	3	3	0
198195	43	2	3	19.1	132	69	4.9	4.64	0.55			11.7	17.9	2.5	41.5	0.469457	127.263	0	2.61191	3	3	0
210563	64	2	11	22.8	112	52	6.2	4.51	1.12	1.42	2.51	14.7		3.53	41.5	0.469457	109.809	0	2.94045			0
215995	29	2	9	19.6	128	78	5.09	5.15	0.42	1.57	2.91	19		3.25	41.5	0.469457	140.415	0	2.68309			0
221391	35	2	2	22.3	132	81	4.77	4.62	0.51	2.13	2.42	9.6	16.5	4.12	41.5	0.469457	134.62	0	2.05339			0
231099	66	2	3	25.2	111	77	5.62	5.76	0.97			18.2	24.8	4.38	41.5	0.469457	108.277	0	2.9295	3	3	0
251656	64	2	7	24.9	139	83	4.8	5.2	0.86			16.5		3.8	41.5	0.469457	109.809	0	3.00068			0
252173	35	2	4	21.2	107	66	5.13	5.38	1.73			13.8	20.7	6.17	41.5	0.469457	134.62	0	2.01232			0
276297	31	2	2	19.1	104	67	4.03	3.83	0.77			9.2	16.8	3	41.5	0.469457	138.456	0	3.08282			0
340912	56	2	11	21	124	76	4.67	6.13	1.29	1.8	3.48	24.7		4.08	41.5	0.469457	116.157	0	2.79535			0
348569	35	2	9	22.59	117	75	6.33	5.46	2.03			135		4.87	41.5	0.469457	134.62	1	4			0
363570	52	2	2	22.9	132	91	4.78	5.5	1.15	1.58	3.12	28.5	24.1	3.81	41.5	0.469457	119.467	0	4.46543			0
366615	29	2	2	22.4	113	69	5.11	5.59	1.82	1.24	3.59	10.5		3.25	41.5	0.469457	140.415	0	2.07255			0
368192	46	2	7	24	126	78	5	5.9	1.67	1.27	3.42	21		3.7	41.5	0.469457	124.609	0	3.86311			0
377026	40	2	3	19.9	127	78	4.46	5.6	0.92	1.78	3.4	9.3		3.6	41.5	0.469457	129.974	0	5.35524	3	3	0
378680	36	2	2	16.6	112	75	4.75	5.14	1.43	1.49	2.83	15.8	20.2	3.65	41.5	0.469457	133.678	0	2.92129			0
389409	47	2	2	28.3	145	103	5.72	4.03	0.53			21.7		4.74	41.5	0.469457	123.737	1	2.01232			0
394594	36	2	4	21.8	105	67	4.76	4.45	0.8	1.12	2.82	21.4	17.1	3.52	41.5	0.469457	133.678	0	2.71869			0
400698	52	2	13	26.5	162	81	5.11	5.28	1.95	1.16	3.33	9.1		3.48	41.5	0.469457	119.467	0	3.03628			0
413694	35	2	13	22.8	104	70	5.01	4.65	0.52			15		3.16	41.5	0.469457	134.62	0	3.16222			0
429014	48	2	4	25.7	112	71	6.5	5.63	1.4	0.93	3.68	16.6	17.1	2.89	41.5	0.469457	122.871	1	2.00684			0
441018	48	2	2	22.2	132	96	5.96	4.29	0.57	1.46	2.38	24.6	25.5	4.18	41.5	0.469457	122.871	0	2.99247			0
482175	37	2	4	22.5	110	64	4.44	3.17	0.57	1.3	1.67	19.5		4.33	41.5	0.469457	132.742	0	4.65982			0
485005	31	2	4	19.2	104	66	5.04	5.03	0.57	2.03	2.03	13.5		3.13	41.5	0.469457	138.456	0	3.10472			0
498875	33	2	14	19	117	81	4.8	4.71	0.42			26		4.8	41.5	0.469457	136.525	0	2.13552			0
516356	32	2	3	19.7	105	62	3.73	4.82	0.91			16.2		3.02	41.5	0.469457	137.487	0	3.08556	3	3	0
529647	33	2	9	22.88	138	73	4.81	4.08	0.84			22.3		4.16	41.5	0.469457	136.525	0	4.85147			0
549156	56	2	4	30.5	118	83	5.9	4.49	1.82	1.09	2.32	32.2		3.23	41.5	0.469457	116.157	0	2.00684			0
575511	34	2	3	28.1	113	62	5.13	5.85	2.85	1.49	3.47	16.4	23.9	3.17	41.5	0.469457	135.569	0	3.11841	3	2	0
595664	29	2	9	20.2	109	63	4.81	5.03	1.52	1.76	2.89	14.7	19.4	4.07	41.5	0.469457	140.415	0	3.14305			0
606877	35	2	11	24.8	105	65	5.45	3.5	0.94	1.13	1.71	15.7		3.55	41.5	0.469457	134.62	0	2.3217			0
613728	55	2	2	33.5	109	74	6.6	4.93	1.1	1.6	3.1	56.2		3.4	41.5	0.469457	116.975	0	2.02053			0
640169	28	2	14	18.9	102	53	4.94	4.63	0.54	1.65	2.74	19.9		2.8	41.5	0.469457	141.405	0	2.08898			0
669629	35	2	2	21.9	133	73	4.58	4.67	1.14	1.85	2.76	39.2		3.38	41.5	0.469457	134.62	0	2.11088			0
681813	58	2	3	26.1	133	77	5.57	4.8	1.56	1.26	2.67	24.5		6.07	41.5	0.469457	114.536	0	2.0835	3	3	0
388400	37	2	8	22.6	113	73	5.3	4.02	0.87	1.13	2.08	11		3.95	41.52	0.469683	132.721	0	2.83641	3	3	0
64790	27	2	4	25.4	112	64	4.63	4.85	0.64			16.6		3.66	41.6	0.470588	142.289	0	2.75975			0
79284	36	2	8	17	118	81	4.9	6.43	0.67	1.35	4.42	20		4.2	41.6	0.470588	133.572	0	2.03149	3	3	0
84321	50	2	2	21.9	121	73	4.22	4.27	1.09			6.3			41.6	0.470588	121.061	0	4.10404			0
84834	32	2	9	26.4	129	80	5.37	4.75	1.47	1.13	2.71	15.7		3.44	41.6	0.470588	137.379	0	2.08624			0
97878	30	2	11	21.6	115	68	5.25	4.9	0.42			9.6		3.6	41.6	0.470588	139.322	0	2.02875			0
100314	33	2	9	21.7	101	66	4.66	5.41	1.28	1.3	3.49	7.8		1.74	41.6	0.470588	136.417	0	2.73238			0
117269	34	2	3	18.1	91	58	4.99	3.62	1.11	1.68	1.67	9.8		5.15	41.6	0.470588	135.462	0	2.93224	3	3	0
126822	45	2	3	24.2	105	67	5.24	4.04	0.69	1.23	2.46	8.7		5.24	41.6	0.470588	125.389	0	2.05339	3	3	0
129953	31	2	8	20.3	115	61	4.2	4.18	0.35			10		2.8	41.6	0.470588	138.347	0	2.04517	3	3	0
144890	35	2	3	18.5	127	73	5.25					30.6			41.6	0.470588	134.514	0	2.58179	3	3	1
234552	55	2	12	21.4	124	57	4.13	5.46	0.62	1.97	2.93	18.8	29.4	6.03	41.6	0.470588	116.883	0	3.12389			0
273044	36	2	2	18.9	108	72	4.81	4.19	0.75			12.8	17.1	4.88	41.6	0.470588	133.572	0	4.86516			0
284634	39	2	2	21.1	105	72	4.71	4.94	0.81	1.48	3.06	11.5	16.1	4.42	41.6	0.470588	130.787	0	3.88775			0
289539	33	2	2	23.6	97	67	3.96	5.61	3.28	1.6	2.79	8.2		3.07	41.6	0.470588	136.417	0	3.90691			0
302661	46	2	14	20.8	118	63	4.89	4.04	1.6			9.4		3.14	41.6	0.470588	124.511	0	2.1848			0
304505	53	2	2	23.1	125	70	4.51	5.52	1.08	1.51	3.61	9.7		4.65	41.6	0.470588	118.537	0	2.27789	3	3	1
306879	65	2	2	19.8	134	85	5.62	4.64	1.07	2.01	2.59	14.3		5.58	41.6	0.470588	108.954	0	2.02053			0
307536	56	2	7	26.7	143	72	6.2	4.81	2.15	1.29	2.7	24.5		5.3	41.6	0.470588	116.065	0	2.08624			0
315604	56	2	2	22.1	140	89	5.05	6.74	1.23	1.88	4.87	12.9		5.06	41.6	0.470588	116.065	0	2.66119	3	3	0
319951	31	2	3	17.5	95	61	4.69	5.08	0.87			14.4		6.18	41.6	0.470588	138.347	0	3.05818	3	3	0
320890	33	2	2	19.1	96	64	4.73	5.19	1.65	1.12	3.09	17.7	21.9	3.77	41.6	0.470588	136.417	0	3.08282			0
367887	46	2	4	25.7	120	88	5.38	5.01	1.74			19		3.02	41.6	0.470588	124.511	0	2.74606			0
373046	48	2	9	29.5	141	91	4.04	4.89	0.89			40.1		2.77	41.6	0.470588	122.774	0	3.0089			0
396360	61	2	13	23.1	106	53	6.4	4.43	1.32	1.6	2.38	16.7		3.53	41.6	0.470588	112.059	0	2.0616			0
405956	60	2	2	25.6	142	97	5.31	5.47	3.32	1.34	2.96	21.4		2.94	41.6	0.470588	112.849	0	2.71869			0
437489	28	2	4	22.3	102	66	4.86	4.89	1.51			24		3.83	41.6	0.470588	141.293	0	3.95072			0
438604	30	2	2	17.1	123	69	5.34	4.42	0.85	1.18	2.7	14.2	22.2	3.65	41.6	0.470588	139.322	0	3.96167			0
440316	40	2	2	22.2	117	70	4.95	4.43	0.79			8.8		5.48	41.6	0.470588	129.871	0	2.45038			0
474688	33	2	8	20.8	106	62	5.4	3.88	0.68			12		5.7	41.6	0.470588	136.417	1	4.44901	3	3	0
501219	33	2	3	19.5	113	67	4.57	3.74	0.86			10.2		3.1	41.6	0.470588	136.417	0	5.25394	3	3	1
503650	37	2	11	28	123	77	5.54	4.45	1.94			25.9		4.14	41.6	0.470588	132.637	0	2.75428			0
528782	28	2	7	18.9	114	87	5.2	4.08	0.53	1.48	2.56	13		4.3	41.6	0.470588	141.293	0	2.13005	3	3	0
535826	28	2	13	19.7	109	70	4.48	4.4	1.33			11.2		4.72	41.6	0.470588	141.293	0	3.16222			0
547092	27	2	13	30	118	74	4.77	4.46	1.23	1.24	2.71	33.3	26.1	3.89	41.6	0.470588	142.289	0	3.01985			0
606061	26	2	9	22	115	69	4.91	4.2	1.06	1.51	2.57	11.6	15.8	2.06	41.6	0.470588	143.292	0	3.06639			0
608851	63	2	2	27.7	128	89	5.5	6.27	1.73			19.8	20.8	4.58	41.6	0.470588	110.496	0	2.6256			0
623747	48	2	13	25.4	127	74	5.63	3.63	0.74	1.2	2.15	24	28.5	5.84	41.6	0.470588	122.774	0	2.05339			0
637361	38	2	9	17.4	112	89	4.59	4.79	1.34	1.55	2.2	10.5		2.75	41.6	0.470588	131.709	0	2.06708			0
667993	35	2	9	23.5	130	75	4.65	4.36	1.26	1	2.87	28.4		1.93	41.6	0.470588	134.514	0	2.14648			0
10309	28	2	13	17.4	114	61	4.88	4.64	0.8	1.68	2.6	13	20.9	5.03	41.7	0.471719	141.182	0	3.04997			0
24421	35	2	13	18.7	117	67	4.81	4.47	1.11			8.6	14.8	3.3	41.7	0.471719	134.408	0	2.01232			0
25202	54	2	7	22.1	112	74	4.8	5.84	3.14	1.72	3.42	20.4		2.8	41.7	0.471719	117.614	0	3.05544			0
52106	30	2	9	19.3	106	63	4.73					19.1		3.11	41.7	0.471719	139.213	0	2.00411			0
57271	63	2	2	27.7	149	79	4.02	4.59	1.46			47			41.7	0.471719	110.409	0	4.08214	3	3	0
76257	34	2	9	23.5	121	65	5.76	4.23	0.96			15		4.16	41.7	0.471719	135.355	0	2.03149			0
86364	34	2	13	18.5	104	57	4.58	4.14	1.25	1.69	2.03	21	22	3.12	41.7	0.471719	135.355	0	2.03696			0
88975	46	2	4	21.8	110	76	4.13	3.69	1.87	1.14	1.75	20.8		3.72	41.7	0.471719	124.413	0	3.6386	3	3	0
174800	37	2	4	21.1	95	65	4.43	4.39	1.39			16		2.4	41.7	0.471719	132.533	0	3.26352	3	3	0
214986	32	2	13	19.1	101	58	4.9	4.86	0.76			7.6		3	41.7	0.471719	137.27	0	2.00958			0
219766	42	2	4	20.5	102	61	4.67	5.53	1.17			14.8		2.6	41.7	0.471719	127.959	0	5.0486			0
246141	40	2	4	20.7	104	75	4.74	3.74	0.79	1.32	2.4	24.4		2.83	41.7	0.471719	129.769	0	2.01506			0
260839	29	2	2	20.8	109	72	4.8	4.59	0.67	1.55	2.87	12.6	19.8	2.79	41.7	0.471719	140.194	0	3.03628			0
280207	30	2	11	19	108	66	4.58	4.3	0.86			18.9	19.2	3.74	41.7	0.471719	139.213	0	2.97331			0
298877	47	2	13	22.7	105	66	4.5	5.36	0.79	1.33	3.68	16.8	15.5	3.9	41.7	0.471719	123.542	0	2.00684			0
308479	39	2	3	21	111	73	4.75	4.62	0.81			14.4		4.51	41.7	0.471719	130.684	0	2.95688	3	3	0
320698	53	2	3	23.8	116	81	5.37	4.85	1.07	1.58	2.88	25.9		5.7	41.7	0.471719	118.443	0	3.35387	3	2	1
338966	28	2	3	24.9	134	77	5.2	4.14	1.46	1.53	2.29	24.1		5.16	41.7	0.471719	141.182	0	2.05339	3	3	0
340122	38	2	2	19.7	114	61	4.37	3.68	0.63	1.47	1.71	15.5		5.73	41.7	0.471719	131.605	0	3.03628			0
356248	35	2	4	22.3	136	63	4.49	4.27	0.64	1.86	2.41	10.3		3.33	41.7	0.471719	134.408	0	2.17112			0
380679	30	2	2	23.5	112	76	4.8	3.8	0.55	1.39	2.34	14.2		5.2	41.7	0.471719	139.213	0	2.06708			0
390713	37	2	4	21.1	100	61	4.61	5.37	0.78	1.07	3.9	11	15.6	3.37	41.7	0.471719	132.533	0	4.00548			0
424960	62	2	4	18.3	153	89	5.16	6.06	3.11			13.2		4.06	41.7	0.471719	111.187	0	3.08556			0
426097	32	2	4	20.2	89	58	4.75	4.97	1.75	1.22	2.71	13.4	20	4.3	41.7	0.471719	137.27	0	2.96235			0
456644	41	2	4	21.3	106	60	5.43	4.39	1.25	1.35	2.47	14.5		3.47	41.7	0.471719	128.861	0	3.92608			0
458577	33	2	3	20	119	68	4.26	4.71	0.69			11.5		4.18	41.7	0.471719	136.309	0	2.24504	3	3	0
463412	52	2	9	24.4	120	75	4.81	4.7	1.78	1.01	2.74	35.5	27.9	3.17	41.7	0.471719	119.278	1	3.57016			0
490012	34	2	8	22.1	133	65	5.2					29		4.9	41.7	0.471719	135.355	0	3.18138			1
492251	28	2	8	23.4	118	71	4	7.26	2.5			22			41.7	0.471719	141.182	0	5.00205			0
504210	36	2	3	18.3	98	64	4.86	4.35	0.46			22.4	31.1	5.78	41.7	0.471719	133.467	0	3.85216	3	3	0
515237	34	2	2	19.7	121	83	4.66	4.26	0.84	1.21	2.52	10.3		6.21	41.7	0.471719	135.355	0	4.22998			0
519511	37	2	4	19.4	105	61	4.45	4.84	0.79	1.36	3.04	15.1	20.3	3.87	41.7	0.471719	132.533	0	2.04244			0
543286	49	2	9	27.3	109	77	5.35	3.62	0.77			9		5.18	41.7	0.471719	121.819	0	2.11362	3	3	0
567068	36	2	4	19.2	105	62	5.06	5.32	0.74	1.71	3.24	21.7		5.02	41.7	0.471719	133.467	0	3.46338			0
578765	36	2	9	20.52	106	65	4.34	3.6	0.3			41		3.72	41.7	0.471719	133.467	0	3.99452			0
580747	39	2	7	22.2	107	68	5.2	3.53	0.86	1.41	1.93	71.7		4.6	41.7	0.471719	130.684	0	2.987			0
598074	40	2	9	22.2	111	77	3.97	4.2	0.71			12.3		3.97	41.7	0.471719	129.769	0	4.05749			0
603708	58	2	2	22.2	124	88	4.95	6.81	2.1	1.22	4.21	18.6		4.43	41.7	0.471719	114.356	0	3.01437	3	3	0
630569	30	2	4	20.9	106	60	4.65	3.46	0.36			11	19.3	3.03	41.7	0.471719	139.213	0	3.11567			0
642585	31	2	2	21	94	68	4.58	4.22	0.36	1.54	2.64	18.8	18.2	3.62	41.7	0.471719	138.238	0	2.21218			0
664505	55	2	9	23	143	79	5.3	4.5	0.88			23		4.8	41.7	0.471719	116.791	0	2.17112			0
670734	47	2	8	25.6	125	80	5.4	4.99	0.98			23		2.5	41.7	0.471719	123.542	0	4.02738	3	3	1
678551	48	2	13	25.5	124	79	4.7	5.36	1.13	1.23	3.31	45.4		3.44	41.7	0.471719	122.677	0	3.04449			0
684179	63	2	2	21.1	136	94	4.21	6.69	1.56	1.53	4.39	13.4		5.25	41.7	0.471719	110.409	0	2.56263			0
684308	30	2	2	21.5	96	50	4.9	6.16	0.87	1.47	4.28	13.9		3.64	41.7	0.471719	139.213	0	3.88775	3	3	0
2270	47	2	13	24.9	119	65	4.95	3.37	0.6			12.6	16.4	4.64	41.8	0.472851	123.445	0	2.00684			0
5971	74	2	2	24.7	156	86	4.61	5.38	1.29	1.64	2.95	18.4		6.76	41.8	0.472851	102.118	0	2.02053	3	3	0
19498	32	2	2	20.3	116	72	4.59	3.18	0.8	1.03	1.91	13.1		4.17	41.8	0.472851	137.163	0	3.03628			0
20259	28	2	13	19.8	100	66	4.99	4.95	1.6	1.16	2.38	18.5		2.5	41.8	0.472851	141.071	0	2.14921			0
49424	28	2	7	15.9	76	56	4.8	4.27	0.55			11			41.8	0.472851	141.071	0	2.39562			0
54218	32	2	3	20.4	111	61	3.77	4.13	0.83	1.53	2.31	9.2		3.41	41.8	0.472851	137.163	0	4.02464	3	3	0
71938	53	2	7	24.5	127	87	5.7	4.22	0.78	1.45	2.5	24.9	20.3	4.5	41.8	0.472851	118.35	0	2.07529			0
93215	30	2	9	20.6	111	62	5.39	4.05	0.5			10.9		4.05	41.8	0.472851	139.103	0	2.75702			0
118576	36	2	4	21.8	99	62	5.46	4.81	0.56	2.07	2.44	13.7	21.1	4.49	41.8	0.472851	133.362	0	2.09172			0
129589	38	2	3	18.7	112	60	4.9	4.2	0.86	1.34	2.4	16.8	24.6	4.25	41.8	0.472851	131.502	0	2.25873	3	3	0
133253	34	2	8	19.9	100	56	4.7	3.92	0.67	1.38	1.85	11		3.2	41.8	0.472851	135.249	0	5.0705	3	3	1
137278	32	2	4	22	118	62	4.75	4.22	1.92	1.59	1.96	13		4.95	41.8	0.472851	137.163	0	4.95003			0
140916	37	2	7	26.9	112	63	4.8					28.2		6.3	41.8	0.472851	132.429	0	2.72142			0
153392	33	2	2	20.4	107	71	4.16	4.36	0.59	1.48	2.56	13.1	21.6	4.99	41.8	0.472851	136.202	0	5.03765	3	3	0
154493	60	2	9	23	137	80	5.62	5.23	1.5	1.63	2.99	20.3	23.5	4.9	41.8	0.472851	112.672	0	2.4011			0
154710	42	2	2	22.5	105	68	5.26	5.44	0.8	1.77	3.57	10		3.23	41.8	0.472851	127.858	0	2.51061	3	3	0
184383	31	2	13	27.4	114	58	4.71	4.39	0.65	2	2.3	14	19.5	3.42	41.8	0.472851	138.129	0	2.07803			0
240775	40	2	2	22.3	93	49	4.14	3.44	0.62	1.36	1.8	7.2		2.75	41.8	0.472851	129.667	0	4.18344			0
253176	32	2	8	22.2	90	60	5.13	4.45	0.52	1.54	2.57	13.4		3.9	41.8	0.472851	137.163	0	2.57906	3	3	1
265012	32	2	2	20.6	119	69	4.61	4.29	0.63	1.67	2.05	60.3	47.3	4.6	41.8	0.472851	137.163	0	2.93498			0
267493	39	2	13	24.5	106	68	5.76	4.8	1.65	1.52	3.25			3.88	41.8	0.472851	130.581	0	2.87474			0
269793	37	2	4	24.2	115	80	4.96	3.54	0.66	1.51	1.82	9.7	15.4	5.72	41.8	0.472851	132.429	0	2.72416	3	3	0
276225	42	2	13	20.3	128	70	5.09	3.24	0.57			33.7		4.92	41.8	0.472851	127.858	0	2.67214			0
286653	27	2	6	17.8	103	63	4.66	3.44	0.48					3.4	41.8	0.472851	142.066	0	2.03422			0
299833	37	2	2	20.8	121	67	4.2	4.07	1.64			11.8	16.2	3.04	41.8	0.472851	132.429	0	3.40315			0
300294	33	2	2	21.2	123	81	4.77	3.72	0.99			14.5	18.5	3.11	41.8	0.472851	136.202	0	2.48871			0
324410	57	2	2	23.3	133	79	3.89	5.38	1.31			15.4		4.36	41.8	0.472851	115.071	0	2.74606			0
329925	39	2	7	28.9	111	71	5.3	4.74	1.2			84.7		5.3	41.8	0.472851	130.581	0	2.37919			0
354593	40	2	2	23.1	100	60	5.14	5.65	0.89	1.79	2.76	17.4		4.27	41.8	0.472851	129.667	0	3.07461			0
355611	33	2	3	18.7	108	77	4.39	4.7	1.21			11.1		4.32	41.8	0.472851	136.202	0	4.1013	3	3	0
359767	32	2	3	26.3	94	61	4.45	5.68	2.19			21.5		4.59	41.8	0.472851	137.163	0	2.25599	3	3	0
371596	36	2	2	17.5	94	62	4.8	3.2	0.35			83.4		4.1	41.8	0.472851	133.362	0	2.70226			0
388745	41	2	2	20.7	103	79	4.87	5.85	0.93	1.32	3.99	14.8	19.5	4.79	41.8	0.472851	128.759	0	2.01506			0
402079	50	2	7	29.89	105	64	5.1	5.72	1.03	1.42	3.46	24		4.8	41.8	0.472851	120.871	0	4.71458			0
409578	27	2	4	23.1	112	57	5.11	4.9	0.9			13.6		4.27	41.8	0.472851	142.066	0	2.75702			1
428200	48	2	2	24.8	113	79	3.87	5.12	1.38	1.51	3.28	26.4	29.9	3.6	41.8	0.472851	122.581	0	2.07803			0
432765	30	2	7	18.4	101	59	5.3	2.97	0.54	1.19	1.64	17.8		2.54	41.8	0.472851	139.103	0	2.06982			0
466007	48	2	2	26.5	130	81	5.44	6.14	2.01	1.16	3.8	13.3		3.9	41.8	0.472851	122.581	0	2.04517			0
473041	31	2	11	21.5	119	69	4.8	6.32	0.7			15.8		5.34	41.8	0.472851	138.129	0	2.7707			0
477566	61	2	2	20.6	137	98	5.6	5.78	4.03	1.11	3.5	29.8		5.23	41.8	0.472851	111.883	0	2.02053			0
492353	38	2	2	19.6	106	70	4.11	5.27	0.38	2.2	3	13.3	18.6	3.19	41.8	0.472851	131.502	0	2.90486			0
495014	39	2	2	18.7	103	61	4.68	4.1	0.34			19.5		2.86	41.8	0.472851	130.581	0	2.75702			0
496690	34	2	9	21.1	127	70	5.12	5.01	1.09			21.3		4.6	41.8	0.472851	135.249	0	3.04723			0
509937	55	2	2	22.4	117	86	5.63	5.23	2.81	1.08	2.93	18.7		4.31	41.8	0.472851	116.699	0	2.98152			0
511215	59	2	2	27	136	92	4.65	5.65	2.01	1.14	3.48	16.3		2.95	41.8	0.472851	113.466	0	2.78713			0
522638	45	2	3	22.3	109	72	5.35	4.79	0.46			12.8		4.05	41.8	0.472851	125.192	0	3.91786	3	3	0
522974	62	1	2	21.7	166	86	6.01	3.59	0.5			21.4	23.5	4.38	41.8	0.472851	125.661	0	2.02875	3	3	0
541794	51	2	4	22.9	132	82	5.99	4.88	0.79	1.29	3.16	13.6	16.3	3.17	41.8	0.472851	120.025	0	3.4141			0
581006	50	2	11	20.6	138	77	4.1	7.64	0.53	2.39	4.58	53.1	50.5	4.29	41.8	0.472851	120.871	0	2.03149			0
639262	33	2	3	20.2	130	87	5.26	4.04	0.94			17.7		4.24	41.8	0.472851	136.202	0	3.09651	3	3	0
643169	56	2	9	22.2	131	88	4.78	6.16	3.73	1.25	3.27	67.2		2.98	41.8	0.472851	115.882	0	2.83641			0
645706	35	2	8	24.8	119	61	5.8	4.11	0.55			15	19	4.8	41.8	0.472851	134.302	0	2.00958	3	3	0
646726	34	2	14	19.2	106	64	4.7	4.35	0.53	1.26	2.23	14.1		4.5	41.8	0.472851	135.249	0	2.1629			0
657251	40	2	2	18.1	99	65	4.16	5.96	0.97	1.68	3.64	12.4		3.58	41.8	0.472851	129.667	0	4.25736			1
8288	44	2	13	24.9	139	91	5.1	4.98	1.41	1.26	2.95	20.9	22.7	3.37	41.9	0.473982	125.976	0	3.36756			0
58607	24	2	4	27.8	128	54	4.98	3.81	1.11			16.3		2.98	41.9	0.473982	144.978	0	2.74606			0
70238	33	2	4	22.11	113	80	5.09	5.35	1.76	1.41	3.11	26.8	25.7	3.04	41.9	0.473982	136.096	0	4.69268			0
85336	36	2	3	20.2	109	66	4.52	4.88	0.65	1.86	2.69	9		3.8	41.9	0.473982	133.258	0	2.35729	3	3	0
95580	57	2	14	24.8	97	52	5	3.12	3.07	1.04	1.4	13.9	16.6	5.4	41.9	0.473982	114.981	0	2.0397			0
108391	41	2	2	20.5	142	96	5.89	5.17	1.48			26.1		2.57	41.9	0.473982	128.658	0	2.06434	3	3	0
126803	28	2	9	19.8	113	85	3.49	4.23	0.96	1.29	2.33	9.6		4.01	41.9	0.473982	140.961	0	3.7755			0
138486	27	2	3	20.8	101	66	5.16	4.22	0.8	1.1	2.79	16.1		3.23	41.9	0.473982	141.954	0	2.97057	3	3	0
140011	34	2	3	19.3	121	75	4.99	4.02	0.81	1.45	2.08	11.1		2.67	41.9	0.473982	135.143	0	2.07529	3	3	0
146371	40	2	7	24.78	111	70	5.7	5.12	1.32			13		5.8	41.9	0.473982	129.565	1	3.78919			0
159387	48	2	7	22.2	88	54	4.9	4.4	1.03	1.52	2.43	15.4		3.9	41.9	0.473982	122.485	0	2.78439			0
164872	33	2	2	22.2	106	69	4.4	5.39	1.38	1.31	3.72	11.8	16.1	3.44	41.9	0.473982	136.096	0	3.02806			0
179221	37	2	3	19.1	99	69	4.83	4.52	0.58			9.8		5.35	41.9	0.473982	132.325	0	2.07529	3	3	0
185111	35	2	9	19.9	128	78	5.27	4.5	0.69			10.6		3.86	41.9	0.473982	134.197	0	2.7707			0
201292	37	2	2	21.1	108	67	4.45	5.3	0.61	1.61	3.29	13		2.77	41.9	0.473982	132.325	0	3.91239			0
202825	37	2	9	17.9	113	78	4.65	4.67	1.47			13.9		3.74	41.9	0.473982	132.325	0	3.92882			0
205225	37	2	3	22.9	121	79	4.99	3.75	1.16	1.19	2.06	9.4		3.07	41.9	0.473982	132.325	0	2.03149	3	3	0
206930	45	2	9	22.2	114	75	5.11	4.15	0.75			28.5		4.85	41.9	0.473982	125.094	0	5.00205			0
218981	46	2	4	20.8	95	61	4.78	6.32	1.2			10.3		2.76	41.9	0.473982	124.218	0	2.33539			0
220186	36	2	2	18.2	114	66	4.61	4.61	0.6			10.5		5.87	41.9	0.473982	133.258	0	2.24504	3	3	0
258114	65	2	9	24.3	127	89	5.04	4.85	1.78	0.79	3.04	21.6		5.88	41.9	0.473982	108.698	0	2.0616			0
260445	51	2	3	23.1	112	69	5.56	4.83	1.54	1.26	3.09	18.2		3.59	41.9	0.473982	119.931	0	2.48597	3	3	0
307708	51	2	3	22.3	132	89	5.23	6.36	1.4	1.82	3.62	15.9		3.57	41.9	0.473982	119.931	0	2.04517	3	3	0
323534	65	2	2	24.5	136	84	5.3	4.46	1.38	1.49	2.42	17.8		3.7	41.9	0.473982	108.698	0	2.89938			0
357006	35	2	9	20.9	91	60	4.01	3.97	0.53	1.44	2.28	11.8		4.45	41.9	0.473982	134.197	0	4.96646			0
359332	40	2	9	23.1	108	69	5.93	3.36	1	1.11	1.46	15		2.13	41.9	0.473982	129.565	0	2.08898			0
432581	41	2	2	21.5	110	77	3.85	5.27	0.88			21.9	19.2		41.9	0.473982	128.658	0	3.15127			0
436380	39	2	9	19.6	92	60	4.64	5.02	0.88			9.4		3.12	41.9	0.473982	130.479	0	2.08898			0
440444	29	2	9	25	132	76	4.66	5.5	0.88			16.1		3.55	41.9	0.473982	139.974	0	2.7707			0
455897	27	2	2	21.1	110	74	4.24	5.87	0.98	2.01	3.48	12.8		4.3	41.9	0.473982	141.954	0	3.01711	3	3	0
459325	45	2	4	18.1	118	75	4.86	4.9	1.32	1.59	2.68	27.1	31	2.63	41.9	0.473982	125.094	0	2.03149			0
465292	29	2	2	19.9	109	75	3.86	4.19	0.74	1.38	2.56	10.1	20.1	3.64	41.9	0.473982	139.974	0	2.92129			0
474239	35	2	11	20.4	91	50	4.24	3.62	0.54	1.78	1.8	9.3		3.25	41.9	0.473982	134.197	0	2.03696			0
486457	59	2	9	25.6	138	72	5.33	4.1	1.6	1.37	2.24	15.8		4.4	41.9	0.473982	113.377	0	2.06982			0
498024	65	2	3	23.7	134	72	5.68	3.87	1.01			11.5		5.27	41.9	0.473982	108.698	0	3.46064	3	3	0
506286	60	2	4	28.2	145	77	4.55	4.98	2.69			29.3		4.68	41.9	0.473982	112.583	0	3.17317			0
517925	28	2	3	20.4	116	76	5.19	5.61	0.75	1.5	3.67	15.7		5.03	41.9	0.473982	140.961	0	2.05339	3	3	0
579326	34	2	9	21.5	91	58	4.96	5.33	1.74	1.48	3.32	18		4.85	41.9	0.473982	135.143	0	2.79808			0
610465	33	2	8	24.5	116	76	5.1	3.25	0.84			12	16	3.9	41.9	0.473982	136.096	0	2.87201	3	3	0
631335	33	2	2	21.4	111	82	4.02	4.04	0.69					3.63	41.9	0.473982	136.096	0	3.98905	3	3	0
634822	45	2	14	24.6	88	55	4.73	5.34	3.03			11.6		2.95	41.9	0.473982	125.094	0	2.1191			0
649945	38	2	7	21.3	83	59	4.3	3.8	0.4			7		2.9	41.9	0.473982	131.399	0	3.91239			0
666598	32	2	9	19.8	105	64	5.11	3.88	1.01			9.1		2.83	41.9	0.473982	137.055	0	3.01437			0
674371	33	2	4	21.1	116	72	4.99	4.29	0.55			27		4.69	41.9	0.473982	136.096	0	3.02806			0
145250	30	2	14	18.1	105	61	4.33	3.94	0.32	1.94	2	10.3	15.2	3.79	41.95	0.474548	138.94	0	2.14648			0
2213	46	2	5	26.3	158	76	4.61	3.6	0.8			14	20		42	0.475113	124.121	0	4.89802			0
2933	44	2	5	20.7	120	67	5.16	4.1	0.66	1.14	2.49	9		4.6	42	0.475113	125.877	0	3.92334			0
5086	52	2	5	19	107	70	4.59	4.8	2.4	1.22	2.47	19	31	3.32	42	0.475113	118.998	0	3.76728			0
5881	65	2	5	30	155	85	5.8	4.6	1.9	1.54	2.53	33	36	3.94	42	0.475113	108.613	1	3.86311			0
10471	35	2	5	23.2	133	72	4.33	5	0.4			10	17	3.54	42	0.475113	134.092	0	2.14648			0
18629	51	2	5	20.6	112	69	3.94	3.8	0.6			13	14	3.95	42	0.475113	119.837	0	4.82136			0
46964	29	2	3	25.3	101	81	5.77	5.35	1.36			17.8		3.41	42	0.475113	139.865	0	2.0397	3	3	0
71168	49	2	5	30.7	130	75	4.86	3.5	0.5			15			42	0.475113	121.533	0	4.13963			0
94442	34	2	12	26.7	120	73	4.67	5.22	0.96	1.64	3.3	9.8		4.82	42	0.475113	135.037	0	2.77892			0
110476	45	2	5	22	129	78	4.08	2.9	0.6			32	28	2.79	42	0.475113	124.996	0	3.98631			0
119490	73	2	11	24.7	157	61	6.5	4.63	1.05			15.2	19.8	5.2	42	0.475113	102.677	1	2.44216	3	3	0
127507	31	2	5	15.8	111	67	4.76	4.66	1.01	1.67	2.32	11	15	4.07	42	0.475113	137.913	0	4.91992			0
140911	29	2	3	17.3	119	71	5.32	5.13	0.83			11.4	20.7	2.41	42	0.475113	139.865	0	3.98905	3	3	0
150110	60	2	5	19.2	91	56	5.5	5.58	1.07	1.19	3.75	19	22	4.81	42	0.475113	112.495	0	4.89528			0
153846	38	2	5	22.9	102	68	4.89	4.58	0.7			12		4.17	42	0.475113	131.296	0	4.88706			0
168336	32	2	11	20.2	111	76	4.27	3.8	1.03			12.7		4.52	42	0.475113	136.948	0	2.75975			0
168439	61	2	5	22.8	136	84	5.34	5.73	2.88	1.25	2.92	22	22	3.07	42	0.475113	111.708	0	4.90349			0
173567	41	2	11	24.5	121	56	4.83	4.77	0.71	1.59	2.66	16.8		3.92	42	0.475113	128.558	0	3.16222			0
180936	37	2	5	21.1	100	56	4.3	3.2	0.4			10	15	3.04	42	0.475113	132.221	0	4.20808			0
182420	26	2	13	18.1	118	70	4.64	3.35	0.86	1.28	1.74	8.2		3.63	42	0.475113	142.843	0	2.16838			0
201229	38	2	2	19.5	97	72	4.37	5.86	0.73	1.28	4.23	15.4	18	4.79	42	0.475113	131.296	0	4.1588			0
213528	34	2	2	21.7	113	66	4.19	3.85	0.5	1.58	2.02	9		3.4	42	0.475113	135.037	0	5.02122	3	3	0
224750	32	2	5	21.2	120	79	4.06	3.1	0.4			9		4.65	42	0.475113	136.948	0	3.12389			0
226518	52	2	5	25.4	123	63	4.61	3.7	0.8			17	16	3.34	42	0.475113	118.998	0	3.12936			0
232193	44	2	12	20.8	96	59	4.96	5.06	0.68	1.49	3.05	8.9	17.7	4.59	42	0.475113	125.877	0	2.94319			0
246618	34	2	5	24	140	82	4.53	4.04	2.1	1.69	1.87	21	17	3.45	42	0.475113	135.037	0	3.18412			0
246985	26	2	9	19.3	100	60	5.17	4.25	0.51	1.4	2.45	6.9		4.25	42	0.475113	142.843	0	2.96235			0
247113	63	2	5	27.5	134	92	6.21	5.6	1.8	1.64	3.26	55	36	3.74	42	0.475113	110.149	1	3.85763			0
251512	29	2	12	17.6	105	67	4.76	3.74	0.49			10.7		4.07	42	0.475113	139.865	0	2.04791			0
262036	35	2	2	25.3	104	69	4.66	3.5	0.81			8.2		3.74	42	0.475113	134.092	0	2.18207			0
262245	54	2	2	22.2	150	92	4.52	5.28	2.28	1.19	2.91	24.4	27.4	4.43	42	0.475113	117.338	0	5.02943			0
268965	35	2	5	19.3	111	72	4.44	4.2	0.8	1.61	1.97	10		3.23	42	0.475113	134.092	0	2.28884			0
273756	37	2	5	20.8	110	65	4.22	3.9	1			11	17	2.62	42	0.475113	132.221	0	4.83504			0
283167	55	2	5	23.8	103	66	4.27	4.8	1	1.72	2.15	13		5.25	42	0.475113	116.517	0	3.10472			0
286154	27	2	9	22	114	76	4.23	4.52	1.18			10.6			42	0.475113	141.843	0	3.99179	3	3	0
286260	46	2	2	22	112	82	4.26	3.76	0.58	1.52	2.03	12.1		3.85	42	0.475113	124.121	0	4.99384	3	2	0
290827	52	2	5	20.4	136	73	4.66	3.4	0.4			8	15	3.16	42	0.475113	118.998	0	4.82683			0
293507	44	2	5	17.3	84	55	4.6	3.6	0.5	1.26	1.95	10	19	3.33	42	0.475113	125.877	0	3.01437	3	3	0
294349	33	2	5	26	136	94	5.16	3.94	0.54			22	23	4.58	42	0.475113	135.989	0	4.9473			0
296488	63	2	14	21	125	74	5.4	6.81	1.41	1.79	4.68	17.1		5.49	42	0.475113	110.149	0	2.02875			0
298624	49	2	4	22.5	121	84	5.38	4.98	2.28	1.49	2.64	10.7		3.55	42	0.475113	121.533	0	5.02122			0
310529	56	2	2	29.7	155	95	6.51	4.45	1.43	1.54	2.25	14.2		3.15	42	0.475113	115.701	0	2.03422			0
327290	41	2	2	23.7	112	71	4.94	4.9	1.23	1.19	3.14	15.6		4.08	42	0.475113	128.558	0	2.01506			0
338460	35	2	5	24.1	111	72	4.03	3.9	0.8	1.17	1.89	18		2.88	42	0.475113	134.092	0	2.83915			0
346690	31	2	5	22.2	93	68	4.29	3.9	1.1	1.57	1.71	6		3.55	42	0.475113	137.913	0	4.19439	3	3	0
359516	40	2	8	27.1	114	79	5.9	3.37	0.84			12	15	2.4	42	0.475113	129.464	0	3.96715			0
366478	40	2	9	24.6	126	70	5.27	4.29	1			21.2		2.91	42	0.475113	129.464	0	3.01164			0
373695	41	2	5	19.7	94	64	5.27	4.33	0.38	1.6	2.5	15	22	4.02	42	0.475113	128.558	0	4.92266			0
389108	47	2	9	26.3	135	87	5.25	5.08	1.86			11.5		4.5	42	0.475113	123.252	0	2.85558			0
400531	44	2	5	22.2	127	75	5.02	4.6	0.8	1.77	2.46	9	12	4.36	42	0.475113	125.877	0	4.06023	3	3	0
403345	39	2	5	18.5	105	68	3.99	3.6	0.5	1.55	1.53	18		2.55	42	0.475113	130.377	0	4.22998	3	3	0
406239	39	2	3	20.2	119	79	5.16	4.68	0.68	2.26	2.39	15.6		4.86	42	0.475113	130.377	0	2.1191	3	3	0
414294	29	2	5	22	108	65	4.18	4.8	1	1.7	2.26	12		2.61	42	0.475113	139.865	0	2.84463			0
445824	46	2	9	29.6	129	68	6.9	4	0.9			24.5		4.64	42	0.475113	124.121	0	2.87474			0
446480	52	2	5	22.5	106	64	4.04	4.1	0.5			12	19	3.1	42	0.475113	118.998	0	2.06982			0
447483	39	2	13	26.2	104	64	4.32	3.42	0.76	1.11	1.98			4.47	42	0.475113	130.377	0	2.87474			0
455101	37	2	2	21.2	105	63	3	3	0			13	15	5	42	0.475113	132.221	0	3.02806			0
459051	49	2	3	26.6	108	83	5.15	6.41	1.88	1.48	3.88	11.5		4.3	42	0.475113	121.533	0	2.31896	3	3	0
462959	34	2	3	22.1	105	71	4.75	3.38	0.46			15.3		4.29	42	0.475113	135.037	0	4.04928	3	3	0
476453	57	2	7	22.8	118	77	4.1	5.69	1.06	1.51	3.56	16		6.5	42	0.475113	114.891	0	3.14579			0
477887	56	2	9	26.8	128	89	5.26	4.96	0.89	1.35	3.39	28.8		3.53	42	0.475113	115.701	0	2.00411			0
481687	36	2	3	22.5	102	66	3.79	4.4	0.98			7.3		3.38	42	0.475113	133.154	0	2.33812	3	3	0
482459	37	2	2	22.5	106	60	4.69	3.6	0.68	1.41	1.83	14.6		4.02	42	0.475113	132.221	0	2.97878			0
486227	39	2	5	20.8	92	57	4.58	3.85	0.61			15	20	5.62	42	0.475113	130.377	0	4.04654			0
487954	44	1	9	23.7	142	79	6.27	5.43	6.13			24.8		6.2	42	0.475113	142.318	0	2.10267	1	3	0
495250	34	2	5	20.7	110	55	4.49	5.19	0.29	2.24	2.72	9		3.18	42	0.475113	135.037	0	5.38261			1
503894	49	2	5	18.4	108	86	4.46	3.2	0.5			14	19	2.72	42	0.475113	121.533	0	3.98084			0
506691	52	2	5	25	160	91	5.21	5.79	1.8	2.03	2.68	10		2.78	42	0.475113	118.998	0	3.90418			0
507746	52	2	7	24.77	131	63	5	5.3	0.69	1.68	3	16		3.5	42	0.475113	118.998	0	4.95551			0
516235	34	2	2	23.4	110	81	4.53	4.21	0.85	1.59	2.36	21.7		2.82	42	0.475113	135.037	0	3.48528	3	3	0
520322	31	2	5	23.9	135	82	5.06	4.76	1.54	1.23	2.48	11	17	3.24	42	0.475113	137.913	0	4.04107			0
520862	37	2	11	22.8	115	74	5.44	4.52	1.44			49		3.33	42	0.475113	132.221	0	2.04791	3	3	0
528478	34	2	5	18.9	97	67	5.09	2.92	0.4	1.49	1.29	9	18	6.24	42	0.475113	135.037	0	3.18412			0
530999	42	2	3	21.9	131	79	4.36	3.74	0.75			15.7	17.2	3.29	42	0.475113	127.658	0	4.52293	3	3	0
535165	30	2	5	22.5	113	69	4.1	4.6	0.8	1.86	2.14	15		3.24	42	0.475113	138.886	0	3.83025			0
546860	38	2	9	19	122	70	4.97	4.41	1.23			11.7		2.82	42	0.475113	131.296	0	2.24778			0
552032	34	2	5	21.3	109	78	4.27	3.9	0.6	1.51	1.99	15		3.45	42	0.475113	135.037	0	4.14511			1
565843	35	2	7	21.3	120	69	4.7	4.64	0.78			10		4.2	42	0.475113	134.092	0	3.99179			0
566542	36	2	9	21.3	110	66	4.93	4.22	0.62	1.38	2.49	8.8	19.8	3.07	42	0.475113	133.154	0	2.97878			0
569704	35	2	11	22.6	134	87	5.65	4.39	0.87			8.8		3.2	42	0.475113	134.092	0	2.16564			0
573906	33	2	9	25	133	67	4.47	3.42	0.71			7.1	13.6	3.73	42	0.475113	135.989	0	2.11088			0
583224	42	2	14	21.7	113	69	4.33	4.76	1.43			17	19.4	2.86	42	0.475113	127.658	0	2.20123			0
587775	44	2	4	20	123	88	4.55	5.44	1.29			15.8	17.1	3.44	42	0.475113	125.877	0	2.04244			0
590987	33	2	3	21.6	103	67	4.9	4.99	1.09	1.6	2.74	11.4	20	4.18	42	0.475113	135.989	0	2.75702	3	3	0
591612	48	2	5	22.7	136	80	4.43	4.5	1.4			12	17	4.23	42	0.475113	122.389	0	2.01232			0
595110	37	2	5	25.6	98	65	4.61	3.8	0.5	1.56	1.8	14		2.75	42	0.475113	132.221	0	4.14784	3	3	0
607262	28	2	5	19.2	114	68	4.53	3.86	0.41	1.61	1.95	12		2.81	42	0.475113	140.851	0	4.88433			0
607616	46	2	8	23.1	124	81	5.4	4.94	0.85			12	20	2	42	0.475113	124.121	0	3.96715			0
611629	63	2	5	19.7	133	77	4.26	4	0.4	1.93	1.89	15		6.19	42	0.475113	110.149	0	4.04654			0
614002	44	2	5	19.9	111	69	4.33	4.3	1.1			17	17	3.81	42	0.475113	125.877	0	4.27926			0
615271	46	2	4	26.5	110	77	5.14	4.22	1.29	1.27	2.34	15.9		4.41	42	0.475113	124.121	0	2.94593			0
624417	39	2	5	19.9	98	69	4.61	4.4	0.6			10	14	4.5	42	0.475113	130.377	0	3.20329			0
631114	52	2	5	17	111	75	4.65	4.4	0.7	1.81	2.12	14		3.15	42	0.475113	118.998	0	3.14853	3	3	0
632680	34	2	5	20.7	100	80	4.9	3.9	0.6	1.67	1.85	10	15	3.12	42	0.475113	135.037	0	3.09103			0
634521	27	2	5	17.8	91	57	4.92	5.7	0.7	1.89	2.58	12		3.68	42	0.475113	141.843	0	4.58864			0
636201	41	2	5	20.7	99	62	3.89	4.3	1			36	27	3.94	42	0.475113	128.558	0	2.00958			0
648612	46	2	5	19.8	101	69	4.36	3.8	0.6			10	16	4.08	42	0.475113	124.121	0	3.91239			0
649408	35	2	2	19.5	106	73	5.03	4.54	1.5			16.3		3.25	42	0.475113	134.092	0	3.07734			0
653240	32	2	3	22.3	113	81	4.91	4.47	0.7			10.1		4.1	42	0.475113	136.948	0	2.04244	3	3	0
656788	34	2	3	27.2	132	83	5	5	1			17		4	42	0.475113	135.037	0	2.57632	3	3	0
656844	42	2	5	23.3	136	67	5.79	4.5	1.29			26	23	4.75	42	0.475113	127.658	0	3.00616			0
665217	27	2	2	23.6	112	70	5.07	4.09	0.99			9.3		4.35	42	0.475113	141.843	0	2.56537	3	3	0
666697	38	2	5	18.3	108	74	5.06	4.69	0.6			11	18	5.37	42	0.475113	131.296	0	3.96167			0
667800	42	2	5	23.4	142	79	5	4.7	1.4	1.55	2.59	8		4.24	42	0.475113	127.658	0	3.84394			0
669896	35	2	5	32	111	73	5.11	4.07	1.9	1.13	2.04	56	31	4.33	42	0.475113	134.092	0	4.02738			0
671470	41	1	2	21.8	117	76	4.25	6.52	1.26			24.5	33.2	3.77	42	0.475113	145.349	1	3.89049			0
672305	52	2	5	22.3	123	80	4.96	6.34	1.77			13	17	5.05	42	0.475113	118.998	0	3.93703			0
682067	51	2	7	24.4	141	80	5.1	4	0.89			13		3	42	0.475113	119.837	0	5.01574			0
6351	36	2	13	22	116	74	4.63	3.49	0.92			12.8		6.34	42.1	0.476244	133.05	0	2.06708			1
11193	36	2	4	23	115	74	5.08	5.41	1.1	1.31	3.26	13.6	17.8	3.17	42.1	0.476244	133.05	0	5.01848			0
18644	37	2	7	27	101	71	5.2	5.68	2.63			18		2.8	42.1	0.476244	132.118	0	5.0486			0
61312	26	2	2	21.1	126	72	5.09	7.07	1.69			18.5		4.52	42.1	0.476244	142.732	0	3.2334			0
61395	47	2	2	20.5	129	88	4.97	4.2	0.69	1.01	2.69	26		3.48	42.1	0.476244	123.156	0	4.05202			0
68076	35	2	2	20	122	79	6.08	4.55	0.51	1.66	2.65	11.8		3.87	42.1	0.476244	133.988	0	2.13005			0
69003	44	2	4	23.3	125	72	5.63	5.28	0.87	1.55	3.17	13.1		5.35	42.1	0.476244	125.779	0	3.98631			0
89446	33	2	7	16.9	99	70	4.7	5.41	0.39	2	3.01	10.1		5.9	42.1	0.476244	135.883	0	2.77344			0
106576	39	2	3	24.6	121	80	4.9	4.92	0.76			13.9		2.93	42.1	0.476244	130.275	0	4.21629	3	3	1
124895	42	2	4	17.7	116	74	4.96	5.48	0.82			14.5		4.72	42.1	0.476244	127.558	0	4.30938			0
125931	22	2	9	21.8	123	63	5.1	5.28	0.87			7.5	16.2	2.97	42.1	0.476244	146.799	0	2.97878			0
128547	41	2	8	19.9	123	69	5.2	3.7	0.6	1.13	2.12	9		3	42.1	0.476244	128.458	0	4.06845	3	3	0
134113	37	2	4	20.2	108	61	4.43	4.12	0.55			10.7		4.19	42.1	0.476244	132.118	0	2.03422			0
151624	38	2	12	23.2	104	51	4.86	4.7	0.44	1.82	2.77	16.6	22.6	4.79	42.1	0.476244	131.194	0	3.01164			0
171986	35	2	9	26.9	105	66	5.08	3.95	0.87			10.3		3.02	42.1	0.476244	133.988	0	3.23066			0
190076	29	2	7	19.8	122	84	4.5	4.65	1.49	0.95	2.6	27		3.6	42.1	0.476244	139.756	0	3.27447			0
191043	39	2	3	18.4	138	80	5.19	4.26	0.72	1.13	2.52	10.2		2.53	42.1	0.476244	130.275	0	2.03422	3	3	0
205445	37	2	2	21.6	147	103	4.99	5.8	1.63	1.55	3.56	12.1		2.84	42.1	0.476244	132.118	0	3.02259			0
212210	27	2	9	16.9	105	76	4.82	5.17	0.88			9.8			42.1	0.476244	141.733	0	4.01369	3	3	0
213569	39	2	9	24.4	106	60	5	5.71	1.43			19.5		3.32	42.1	0.476244	130.275	0	2.36003			0
217269	32	2	7	24.7	128	72	4.9	4	0.55	1.4	2.03	9		5.7	42.1	0.476244	136.841	0	3.3128			0
219698	27	2	11	21.8	113	65	4.97	5.26	1.42			12.4		3.29	42.1	0.476244	141.733	0	2.75154			0
223484	41	2	3	21.1	101	54	4.08	2.94	0.58			14.5	19.8	3.48	42.1	0.476244	128.458	0	2.85284			0
224028	37	2	13	23.1	141	87	6.88	5.18	0.72			16.8		5.07	42.1	0.476244	132.118	0	2.01232			0
248761	31	2	9	19.5	124	70	5.39	5.34	2.19	1.65	3.01	18.7		3.83	42.1	0.476244	137.806	0	2.80082			0
249766	27	2	9	19.1	111	75	4.49	4.34	0.89			14.4		2.75	42.1	0.476244	141.733	0	2.11636			0
253959	34	2	11	21.9	90	54	5.1	4.58	0.85			13.1		3.25	42.1	0.476244	134.932	0	2.76523			0
269158	29	2	8	21.2	116	74	4.7	3.94	0.56			11	17	2.4	42.1	0.476244	139.756	0	2.77618	3	3	0
293538	38	2	4	18.3	99	60	5.24	3.91	0.59			7.9		4.24	42.1	0.476244	131.194	0	2.76249			0
302196	27	2	3	19.7	116	67	4.57	3.58	0.52	1.35	1.88	8.2	15	3.11	42.1	0.476244	141.733	0	2.02875	3	3	0
303298	34	2	9	18.9	107	72	5.64	5.18	0.83			39.8		4.1	42.1	0.476244	134.932	0	2.77344			0
311732	23	2	2	27.7	125	85	4.59	4.11	3.4			7.9		2.53	42.1	0.476244	145.772	0	2.06434			0
318342	32	2	9	20.6	96	61	4.51	5.21	1.17	1.7	3.26	25.9	29.3	2.91	42.1	0.476244	136.841	0	2.84736			0
331945	42	2	2	19.3	126	84	3.92	4.31	0.67			12.7	19.6	2.89	42.1	0.476244	127.558	0	2.11636			0
339920	48	2	2	23.2	133	80	4.23	5.67	0.73	1.76	3.44	12.9		6.14	42.1	0.476244	122.294	0	5.29774			0
350772	27	2	4	16.6	99	59	4.88	5.2	0.6			8.1	16.3	5.79	42.1	0.476244	141.733	0	2.23956			0
358431	52	2	4	25	122	71	5.89	4.91	6.23	0.97	2.05	16.8		4.76	42.1	0.476244	118.905	0	2.88296			0
381552	32	2	8	20.7	112	67	5.1	3.91	0.79			8		3.8	42.1	0.476244	136.841	0	3.95893	3	3	0
383194	41	2	7	22.48	94	63	4.4	3.75	0.44	1.19	2.04	13	16	3.8	42.1	0.476244	128.458	0	4.24093			0
424737	33	2	4	19.4	122	72	4.6	3.48	1.61			15.9	19.1	5.6	42.1	0.476244	135.883	0	2.16838			0
434093	77	2	9	26.7	141	68	5.24	7.06	7.33	1.05	3.43	21.1		4.61	42.1	0.476244	99.7546	0	2.92129			0
454515	29	2	9	22.5	92	62	5.69	4.55	0.91	1.6	2.58	9.7	14.9	4.43	42.1	0.476244	139.756	0	2.25873			0
491420	36	2	4	22.6	113	69	4.95	5.94	1.52			13.1		2.83	42.1	0.476244	133.05	0	3.12663			0
512518	40	2	2	23.1	105	70	5.26	4.32	0.83	1.67	2.68	10.3		2.73	42.1	0.476244	129.363	0	2.01232	3	3	0
536723	64	2	2	23.19	136	75	4.54	4.82	0.98			22.6			42.1	0.476244	109.293	0	2.71869			0
537582	62	2	4	25.7	156	88	6.26	4.72	1.15	1.45	2.83	29.9	26.4	4.34	42.1	0.476244	110.839	0	2.0178			0
549452	34	2	3	21.3	87	66	4.08	4.99	0.62			14	20.3	3.28	42.1	0.476244	134.932	0	4.00821	3	3	0
580160	33	2	3	20.2	96	65	4.78	4.51	1.05	1.43	2.71	11.5		3.72	42.1	0.476244	135.883	0	2.10267	3	3	0
597099	51	2	2	19.1	108	69	4.6	4.31	0.59	1.53	2.61	10.7		5	42.1	0.476244	119.744	0	2.03696			0
617133	49	2	14	17.8	132	85	4.69	3.55	0.72			15.2	17.8	3.8	42.1	0.476244	121.438	0	2.16838			0
627529	44	2	3	22.3	147	87	5.37	3.85	1.59			15.6		3.57	42.1	0.476244	125.779	0	2.73511	3	3	0
639105	30	2	7	32.9	132	86	4.7	3.95	0.75	1.31	2.09	15.3		5.5	42.1	0.476244	138.777	0	2.11088			0
645708	44	2	6	27.7	114	68	4.8	4.45	1.51			43		4.5	42.1	0.476244	125.779	0	4.17796			0
664247	39	2	13	30.4	130	87	4.8	7.09	1.74			17.9	20.8	2.82	42.1	0.476244	130.275	0	2.10815			0
683706	60	2	2	24.6	134	91	3.95	5	2.7			31		6.66	42.1	0.476244	112.408	0	4.65161			0
684141	28	2	11	18.7	100	67	4.88	6.61	0.41			10.2	15	3.8	42.1	0.476244	140.741	0	3.39493			0
10877	27	2	8	21.3	98	66	4.7	4.26	0.38	1.54	2.42	8		2.6	42.13	0.476584	141.7	0	3.01985	3	3	0
5059	40	2	4	21.5	112	61	4.08	4.59	0.44			20.8			42.2	0.477376	129.263	0	3.11841			0
7352	36	2	2	24.3	104	63	5.91	6.11	1.44	1.61	3.87	17.9		5.12	42.2	0.477376	132.946	0	2.96235			1
10748	39	2	7	19.7	104	69	5.5					15		4	42.2	0.477376	130.174	0	4.80219			0
17288	36	2	3	19.1	98	59	4.56	5.66	1.4			9		4.7	42.2	0.477376	132.946	0	4.34771	3	3	0
17938	48	2	14	25.4	104	69	4.48	4.51	0.93			9.4		6.16	42.2	0.477376	122.199	0	2.01232			0
38573	27	2	4	17.4	114	78	5.45	4.53	0.7			6.7		5.81	42.2	0.477376	141.623	0	2.75428			0
43915	26	2	3	21.6	102	58	5.48	3.15	0.65			13.5		2.26	42.2	0.477376	142.621	0	4.19986	3	3	0
48297	32	2	13	17.1	81	52	4.37	5.34	0.75	1.72	2.98	8.8		3.15	42.2	0.477376	136.735	0	2.0616			0
49205	31	2	7	26.8	137	79	4.6	6.57	2.66	1.31	3.82	22		3.5	42.2	0.477376	137.699	0	5.13073			0
58349	52	2	4	23.4	124	67	5.36	4.76	0.83	1.32	3.33	28.1	21.4	3.64	42.2	0.477376	118.813	0	4.04107			0
69874	26	2	13	19.1	105	70	4.3	2.72	0.67			20.5	15.4	2.8	42.2	0.477376	142.621	0	2.00137			0
104189	36	2	3	26.9	126	78	5.16	5.09	0.93			11.8	23.5	2.82	42.2	0.477376	132.946	0	2.00411	3	3	0
117567	28	2	3	20.4	133	79	4.81	3.82	0.51			31		3.94	42.2	0.477376	140.631	0	2.09719	3	3	0
160430	34	2	2	18.3	121	74	4.48	3.79	1.08	1.18	2.33	9.5		4.02	42.2	0.477376	134.827	0	3.12389			0
178023	34	2	2	18.6	107	66	4.6	3.82	0.98	1.7	2.03	13.7		4.07	42.2	0.477376	134.827	0	3.1896			0
197049	30	2	4	20.3	110	79	4.1	4.63	0.55	1.9	2.26	6.7	17.1	5.27	42.2	0.477376	138.669	0	2.5462			0
253900	39	2	4	18.4	83	63	4.78	4.8	0.61	1.78	2.61	14.1	21	5.23	42.2	0.477376	130.174	0	2.91855			0
262867	27	2	13	21.7	113	61	4.97	4.08	1.13			13.8		2.19	42.2	0.477376	141.623	0	2.47228			0
264732	57	2	2	24.4	150	79	4.37	5.78	0.76	1.79	3.37	20.1		5.42	42.2	0.477376	114.712	0	2.73511			0
270721	29	2	2	19.1	106	68	3.98	4.15	0.77	1.74	2.25	37.4		3.31	42.2	0.477376	139.647	0	2.10815			0
294678	68	2	3	25	155	80	4.45	5.44	1.2	1.32	3.35	14.4		4.23	42.2	0.477376	106.182	0	2.99247	3	3	0
300687	60	2	9	17.9	138	70	5.37	5.12	1.05	1.85	2.78	19.1		2.7	42.2	0.477376	112.32	0	2.03696			0
311043	58	2	13	20	112	61	4.94	4.98	0.74	1.5	2.95	13.6		4.04	42.2	0.477376	113.909	0	3.03901			0
311669	48	2	9	21.8	123	85	4.33	5.35	1.14	1.89	3.09	23.6		4.2	42.2	0.477376	122.199	0	3.58932			0
319224	73	2	9	25.8	127	72	4.03	5.85	1.61			12.6		4.93	42.2	0.477376	102.518	0	3.92882			0
320236	40	2	13	21.2	112	62	5.18	5.26	0.4			11.9	21.5	4.66	42.2	0.477376	129.263	0	2.01232			0
323158	36	2	9	22.4	122	84	5.02	6.22	1.14			20.1		2.84	42.2	0.477376	132.946	0	2.75154			0
341656	37	2	8	17.4	107	68	4.8	4.75	0.58			22.1		3.4	42.2	0.477376	132.016	0	2.19849			0
349884	56	2	11	27.6	133	72	5.13	4.01	1.62	0.92	2.27	20.6		3.54	42.2	0.477376	115.521	0	2.42574			0
364257	34	2	13	17.8	102	63	4.74	5.77	0.71	1.88	3.52	11	18	3.26	42.2	0.477376	134.827	0	2.15195			0
368793	46	2	4	18.7	119	70	4.7	4.78	0.95	1.7	2.73	15.2		3.39	42.2	0.477376	123.928	0	5.11431			0
374422	29	2	3	20.1	106	67	3.86	4.68	1.2	1.46	2.54	27.1	26.4	3.48	42.2	0.477376	139.647	0	3.90418	3	3	0
374687	35	2	13	19.5	110	66	5.37	5.84	0.98	1.69	3.55	23.2		3.67	42.2	0.477376	133.883	0	2.08898			0
411278	58	2	13	21.8	133	83	5	4.69	2.95	1.14	2.41	13		4.93	42.2	0.477376	113.909	0	3.03901	3	3	0
431143	40	2	11	22.2	130	87	5.42	5.37	1.44			21.2		4.54	42.2	0.477376	129.263	0	2.7707			0
439039	49	2	9	24.7	122	65	6.4	5.4	11.67			21.6		4.66	42.2	0.477376	121.343	0	2.88569	3	3	0
441525	39	2	2	24.1	127	76	5.37	4.9	1.61	1.03	2.81	23.6		3.63	42.2	0.477376	130.174	0	3.04449			0
445372	32	2	2	24	109	66	5.32	4.83	1.5			17.5		4.67	42.2	0.477376	136.735	0	3.70157			0
445441	52	2	4	19.5	132	87	4.88	5.29	0.71	1.82	3.27	21.5	27.8	1.78	42.2	0.477376	118.813	0	2.58179			0
470128	36	2	11	22.6	115	76	4.74	6.14	0.78	1.55	4.06	16		4.31	42.2	0.477376	132.946	0	2.09446			0
470212	50	2	7	21.1	127	73	4.9	4.39	0.49	1.5	2.39	9		3.6	42.2	0.477376	120.494	0	3.98357			0
471337	29	2	3	22.1	114	75	5.01	6.25	1.13			16.9		4.82	42.2	0.477376	139.647	0	3.79466	3	3	0
480544	59	2	11	23	120	81	4.77	5.73	1.29	1.37	3.51	10.6	14.9	4.29	42.2	0.477376	113.112	0	2.01232			0
487031	53	2	13	18.3	88	55	4.63	5.08	1.03			16.4		2.52	42.2	0.477376	117.981	0	2.31896			0
501666	54	2	4	26.5	127	74	6.5	5.16	1.34			51.2	32.3	5.07	42.2	0.477376	117.155	0	2.09446			0
504925	30	2	2	27.5	126	61	4.14	3.94	1.1	1.22	2.22	21	19.3	4.54	42.2	0.477376	138.669	0	2.92129			0
509028	33	2	9	24	95	60	5.19	4.23	0.85	1.22	2.42	9.6	15.5	3.69	42.2	0.477376	135.778	0	2.50787			0
516769	43	2	4	19.9	103	83	4.8	3.94	0.81	1.62	2.24	18.4		3.4	42.2	0.477376	126.567	0	2.07529			0
527895	66	2	3	21.5	139	65	5.95	5.63	0.84			13.9	23.9	3.67	42.2	0.477376	107.685	0	2.08898	3	3	0
530033	59	2	2	23.9	112	88	5.43	5.23	1.64	1.49	3.24	26.3		4.41	42.2	0.477376	113.112	0	3.17317			0
536885	34	2	2	20.8	93	62	4.13	4.44	0.79	1.75	2.41	26.9	15.7	2.51	42.2	0.477376	134.827	0	3.94798			0
538989	39	2	9	22.4	87	58	3.54	4.41	1.25	1.24	2.61	25.6		3.69	42.2	0.477376	130.174	0	2.94319			0
571229	42	2	3	21.6	115	83	5.18	4.4	0.57			17.5		4.42	42.2	0.477376	127.459	0	4.23272	3	3	0
589373	34	2	2	19	94	51	4.66	4.1	0.66	1.49	2.24	9.3		2.44	42.2	0.477376	134.827	0	2.97057			0
594147	64	2	2	26.8	133	94	5.4	5.36	1.67			11.5		6.11	42.2	0.477376	109.208	0	2.35729			0
595409	43	2	11	23.3	110	70	4.76	4.54	0.73	1.52	2.92	9.7		2.9	42.2	0.477376	126.567	0	2.0178			0
598716	43	2	11	20.7	129	80	3.23	3.45	0.74	1.26	1.84	12.9		2.57	42.2	0.477376	126.567	0	2.07255			0
606204	27	2	2	19	104	75	4.54	4.14	0.4	1.18	2.62	25.1		3.12	42.2	0.477376	141.623	0	3.42231	3	3	0
625551	35	2	9	18.7	105	59	4.46	4.73	1.13	1.02	3.33	10.5		3.64	42.2	0.477376	133.883	0	2.10541			0
635028	51	2	7	20.8	146	85	5.6	4.77	1.42	1.4	2.7	13.4		2.3	42.2	0.477376	119.651	0	2.51608			0
643222	35	2	11	21	99	61	4.59	5.01	0.87	1.73	2.86	16.2	20.3	5.88	42.2	0.477376	133.883	0	2.98973			0
645042	27	2	11	26.2	119	67	4.22	5.9	1.73			39		3.08	42.2	0.477376	141.623	0	2.76523			0
645056	50	2	13	26.7	111	69	5.06	5.11	3.46	1.16	2.91	21.3		4.55	42.2	0.477376	120.494	0	2.1848			0
653099	43	2	13	22.7	116	72	4.83	4.88	0.76			14.7	23	2.67	42.2	0.477376	126.567	0	2.00684			0
12199	39	2	4	21.9	99	60	5.12	5.68	0.54			17.8		5.9	42.3	0.478507	130.073	0	3.15674			0
18800	49	2	9	20.8	131	69	5.23	3.65	0.57			9.1		3.6	42.3	0.478507	121.249	0	2.41205			0
19484	32	2	4	20.6	112	65	4.05	6.95	1.69			59.2		4.76	42.3	0.478507	136.629	0	2.29158			0
33836	41	2	2	20.4	100	61	4.47	5.04	1.32	1.01	3.52	15		5.27	42.3	0.478507	128.258	0	3.86858			0
47233	34	2	11	17.3	112	72	5.11	3.84	0.94			13.9		3.47	42.3	0.478507	134.723	0	2.14374			0
50285	30	2	3	18.6	125	79	5.25	3.29	0.83			12.9			42.3	0.478507	138.562	0	3.02806	3	3	0
55688	35	2	9	20.6	91	57	4.8	4.9	1.91	1.28	2.63	11.8		3.5	42.3	0.478507	133.779	0	2.07255			0
87316	27	2	2	20.2	130	81	4.55	4.51	0.6			22.1		4.89	42.3	0.478507	141.513	0	4.0219			0
103298	43	2	3	24.3	124	69	5.4	4.83	1.12			10.8		2.84	42.3	0.478507	126.469	0	3.78371	3	3	0
110749	45	2	3	25.1	101	74	3.93	4.5	0.59			23.8	23.2		42.3	0.478507	124.704	0	3.93977	3	3	0
115217	47	1	2	24.7	130	89	5.3	4.15	0.62	1.45	2.5	18.8	14.7	4.8	42.3	0.478507	138.942	0	2.11636			0
116942	32	2	4	25.8	133	68	5.22	5.08	1.47	1.14	3.11	37.3	24.6	3.7	42.3	0.478507	136.629	0	2.95414			0
122490	69	2	9	27.2	146	74	5.69	6.05	1.91	1.19	4.53	19.4		5.67	42.3	0.478507	105.357	0	3.15948			0
163760	38	2	3	24.5	134	87	4.57	3.81	0.82			52.8		4.19	42.3	0.478507	130.99	0	2.71321	3	3	1
165197	46	2	9	19.4	132	73	5.35	5.62	0.61	1.73	3.74	15.7		5.29	42.3	0.478507	123.832	0	2.09446			0
192433	36	2	4	24.3	116	76	4.86	5.84	1.29	1.12	3.69	12.5	20.5	5.54	42.3	0.478507	132.843	0	3.07187			0
236352	34	2	4	26.7	111	68	4.08	4.81	1.32	1.03	3.04	22.7		3.56	42.3	0.478507	134.723	0	3.04449			0
257728	53	2	2	23.8	152	101	4.25	3.48	1.06			10.9		2.53	42.3	0.478507	117.89	0	2.28884			0
260024	36	2	9	22	119	67	4.51	5.04	0.72			6.8	12	2.61	42.3	0.478507	132.843	0	3.97536			0
300631	27	2	13	18.2	110	69	4.63	3.16	1.03	1.15	1.67	16.6		2.8	42.3	0.478507	141.513	0	3.0308			0
311139	30	2	4	22.5	96	66	4.11	4.18	2.42			10.3		2.68	42.3	0.478507	138.562	0	3.44969			0
313518	41	2	4	20.2	97	67	5.13	4.42	0.66			16.7		3.94	42.3	0.478507	128.258	0	2.0178			0
325331	39	2	8	24.6	111	63	5.2	5.05	1.69			33.2		3.5	42.3	0.478507	130.073	0	2.02053	3	3	0
325660	39	2	9	22	106	74	4.11	4.73	0.85			13.1	19	3.51	42.3	0.478507	130.073	0	2.91034			0
328431	34	2	9	22.03	107	62	3.87	5.02	0.85			10		2.26	42.3	0.478507	134.723	0	4.00821			0
353544	38	2	13	19.6	103	53	5.2	4.37	0.6	1.75	2.34	11.5		5.63	42.3	0.478507	130.99	0	2.05886			0
378575	40	2	9	17.9	94	74	3.68	4.69	0.55	1.85	2.71	23		4.05	42.3	0.478507	129.162	0	2.00958			0
392110	31	2	2	20.1	101	68	4.02	4.15	0.85	1.32	2.34	12.8	23.3	3	42.3	0.478507	137.592	0	4.95825			0
393084	54	2	2	27.5	147	105	4.23	5.94	1.93	1.14	3.52	18.4	21.4	4.71	42.3	0.478507	117.065	0	3.95893			0
406813	31	2	4	21	108	57	4.95	3.7	0.6			7.6		3.42	42.3	0.478507	137.592	0	2.72964			0
436124	30	2	2	17.2	95	59	4.78	4.24	0.59	1.29	2.83	9.7		2.65	42.3	0.478507	138.562	0	3.86311			0
441225	29	2	9	20.1	110	81	4.95	4.26	0.79			9.5		2.99	42.3	0.478507	139.538	0	2.72416			0
447413	26	2	4	20.2	105	63	3.28	5	0.63	1.53	2.95	10.7	25.8	3.97	42.3	0.478507	142.51	0	4.04928			0
490237	43	2	4	20.3	100	68	5.55	3.96	1.11	1.49	2.34	14.7		4.73	42.3	0.478507	126.469	0	2.02875	3	3	0
490994	34	2	4	21.6	101	60	4.62	3.97	1.17	1.6	1.92	8.5		1.83	42.3	0.478507	134.723	0	2.49418			0
493292	34	2	2	18.4	104	71	4.55					13.9			42.3	0.478507	134.723	0	2.14374	3	3	0
493548	25	2	2	22.5	111	75	5.1	3.51	1.37			24.5	20.3	3.58	42.3	0.478507	143.515	0	2.79808			0
494287	40	2	9	22.1	94	61	4.38	3.88	0.62			10.4			42.3	0.478507	129.162	0	4.6872			0
500837	29	2	4	22.9	115	61	5.27	3.75	0.63	0.93	2.34	10.5		3.65	42.3	0.478507	139.538	0	4.12594			0
530013	46	2	4	21.5	124	77	4.54	4.59	0.53	1.57	2.83	9		3.94	42.3	0.478507	123.832	0	5.02122			0
545759	42	2	9	24.2	125	80	5.34	4.36	0.95	1.45	2.34	13.8		4.38	42.3	0.478507	127.36	0	3.02533			0
553381	43	2	9	26.6	126	88	5.04	5.38	1.42			55		2.81	42.3	0.478507	126.469	0	3.16222			0
571233	28	2	2	23.1	94	63	6.21	4.79	0.68			16.3		4.29	42.3	0.478507	140.522	0	3.14579			0
572070	38	2	2	21.7	105	67	4.95	5.27	0.87	2.07	2.8	12.1		2.83	42.3	0.478507	130.99	0	3.00068			0
589007	48	2	12	27	104	69	5.55	5.33	1.33	1.56	3.14	21.6	24	4.16	42.3	0.478507	122.104	0	3.00068			0
589634	28	2	3	19.8	109	77	4.93	4.21	0.5			11.1		4.12	42.3	0.478507	140.522	0	2.89391	3	3	0
595923	27	2	11	18.5	97	64	4.19	4.09	0.4	1.65	2.28	10.5		2.61	42.3	0.478507	141.513	0	2.0397			0
602871	45	2	2	24.2	158	96	3.52	4.43	0.78	1.59	2.52	22.1	22.7	2.9	42.3	0.478507	124.704	0	3.95072			0
621202	49	2	6	27.2	130	83	4.5	5.76	1.42			17		5.4	42.3	0.478507	121.249	0	3.13758			0
638680	32	2	3	20.1	117	69	5.14	3.75	0.45			10.4	21.7	5.05	42.3	0.478507	136.629	0	4.04381	3	3	0
642959	33	2	3	18	125	74	4.73	3.99	0.81	1.66	1.95	10		3.19	42.3	0.478507	135.672	0	2.01232	3	3	0
646580	41	2	9	22.8	118	68	4.72	4.62	1.04	1.29	2.7	17.1		4.49	42.3	0.478507	128.258	0	2.89391			0
652426	35	2	9	17.6	115	72	4.93					10.7	16.5	3.91	42.3	0.478507	133.779	0	5.10883			0
652619	34	2	2	18.8	110	71	4.2	3.13	0.67	0.86	1.92	12		3.99	42.3	0.478507	134.723	0	3.4141	3	3	0
[truncated: 198,659+ more rows]
